# Supplementary material for: Systemic redox status in lung cancer patients is related to altered glucose metabolism
Source: PLoS One. 2018 Sep 20;13(9):e0204173. doi: 10.1371/journal.pone.0204173 (PMC6147499; doi:10.1371/journal.pone.0204173)
Supplement: S1 File — (XLSX) [file pone.0204173.s003.xlsx]

## Sheet: całość
lp	SEX	OP- operacyjny rak, NOP - nieoperacyjny rak	R-cancer, K - control	a - carbohydrate metabolism disturbances, b - no disturbances	palenie	od kiedy nie pali/MIESIĄC	smoking status; Y - yes, N - no, B - before	energy	ln energy	CARBOHYDRATE TOTAL	ln cab	CARB TOTAL/1000	ln carb/1000	FIBER	ln fiber	FIBER/1000	ln fiber/1000	DIGEST CARB	ln dig carb	DIGEST CARB/1000	ln dig carb 1000	age	body mass	% fat mass	waist circumference	hip circumference	WHR	type of lung cancer	typ 1- nsclc; 2- SCLC	clinical stage of disease	classification	stage of disease	I,II,III,III	I+II, III, IV	stage I-III (a) vs IV (b)	TAS	ln TAS	glucose	ln glu	insulin	ln ins	homa	ln homa	C-peptide	ln c-pep	BHB	ln bhb	fructosamine/alb	fructosamine/umol/g ALB
	k		r	a	B		B	2525.32	7.83412	327.873	5.79263	129.834	4.86626	26.3763	3.27247	10.4448	2.3461	301.496	5.70876	119.39	4.78239	68	51	21.3	88	94	0.93617	rak niedrobnokomórkowy	a	s T1bNOMO	IA	a	a	a	a	1.7	0.530628	126	4.83628	25.06	3.22127	7.79644	2.05367	3.2299	1.17245	0.22	-1.51413	91.0755	9.10755
44	k	OP	r	a	Y		Y	2881.87	7.9662	405.637	6.00546	140.755	4.94702	29.6354	3.38897	10.2834	2.33053	376.001	5.92959	130.471	4.87115	59	56	31	82	93	0.88172	rak niedrobnokomórkowy s	a	T2aN2MO	IIIA	e	c	c	a	1.946	0.665776	127	4.84419	7.36685	1.99699	2.3101	0.83729	2.1192	0.75104	0.08	-2.52573	82.2473	8.22473
84	k	op	r	a	B	120	N	1686.25	7.43026	302.784	5.71302	179.561	5.19051	30.1366	3.40574	17.872	2.88324	272.647	5.60818	161.689	5.08567	69	72	39.9	101	107	0.943925	guz płuca lewego								1.54	0.431782	129	4.85981	26.5473	3.27893	8.45581	2.13485	5.1175	1.63267	0.31	-1.17118	73.3161	7.33161
15	k	op	r	a	B	600	N	2493.12	7.82129	350.395	5.85906	140.545	4.94553	22.7524	3.12467	9.1261	2.21114	327.642	5.79192	131.419	4.87839	66	92	23.5	104	107	0.971963	rak niedrobnokomórkowy płuca prawego C T3aN1MO	a		IIIA	e	c	c	a	1.87	0.625938	129	4.85981	25.71	3.24688	8.18911	2.10281	7.39136	2.00031	0.12	-2.12026	74.7253	7.47253
49	k	op	r	a	B	120	N	2664.59	7.88781	300.006	5.7038	112.59	4.72375	24.1281	3.18338	9.05507	2.20332	275.878	5.61996	103.535	4.63991	66	74	38.1	105	106	0.990566	rak niedrobnokomórkowy s	a	T20NOMO	IB	b	a	a	a	1.746	0.557327	130	4.86753	13.25	2.584	4.25309	1.44764	1.49106	0.399486	0.55	-0.597837	83.5913	8.35913
99	k	op	r	a	Y		Y	4068.89	8.31113	472.976	6.15905	116.242	4.75567	31.5129	3.4504	7.74482	2.04702	441.464	6.0901	108.497	4.68672	62	80	40	102	117	0.871795	rak niedrobnokomórkowy s	a	T2bNOMO	IB	b	a	a	a	1.85	0.615186	132	4.8828	43.26	3.76723	14.0996	2.64614	9.49351	2.25061	0.04	-3.21888	140	14
61	k	OP	r	a				4394.71	8.38816	609.515	6.41266	138.693	4.93226	45.3831	3.81514	10.3267	2.33474	564.131	6.33529	128.366	4.85488	63						rak drobnokomórkowy s	b	T1bNOMO	IA	a	a	a	a	1.842	0.610852	134	4.89784	6.67278	1.89804	2.20778	0.791989	2.8906	1.06147	0.17	-1.77196	65.328	6.5328
81	k	op	r	a	B		B	1453.93	7.28203	195.083	5.27342	134.176	4.89915	19.5657	2.97378	13.4571	2.59951	175.517	5.16774	120.719	4.79346	61	89	26.5	107	101	1.05941	rak niedrobnokomórkowy s	a	T2aNOMO	IB	b	a	a	a	1.33	0.285179	135	4.90527	110.267	4.70291	36.7558	3.6043	6.24516	1.83181	0.06	-2.81341	99.41	9.941
45	k	op	r	a	B		B	3493.44	8.15864	433.481	6.07185	124.084	4.82096	33.8648	3.52238	9.69382	2.27149	399.616	5.9905	114.39	4.73962	67	89	39.7	92	115	0.8	rak niedrobnokomórkowy s	a	T2aNOMO	IB	b	a	a	a	1.758	0.564177	135	4.90527	17.3777	2.85518	5.79255	1.75657	2.69766	0.992384	0.08	-2.52573	73.7094	7.37094
14	k		r	a				3584.21	8.18429	420.937	6.04248	117.442	4.76594	32.8789	3.49283	9.17326	2.21629	388.058	5.96115	108.269	4.68462	67	65	30.6	86	94.8	0.907173									1.47	0.385262	137	4.91998	97.47	4.57954	32.9713	3.49564	10.8726	2.38625	0.03	-3.50656	90.113	9.0113
97	k	op	r	a	N		N	2655.45	7.88437	399.835	5.99105	150.572	5.01444	43.5972	3.77499	16.4181	2.79838	356.237	5.8756	134.153	4.89898	61	69	33.4	84	110	0.763636	rak niedrobnokomórkowy s	a	T2AN2MO	IIIA	e	c	c	a	1.63	0.48858	138	4.92725	30.687	3.42384	10.4563	2.34721	11.6949	2.45915	0.03	-3.50656	65.0602	6.50602
62	k	op	r	a	B		B	2644.98	7.88042	352.038	5.86374	133.097	4.89108	29.4525	3.38278	11.1353	2.41012	323.118	5.77802	122.163	4.80536	55	75	39.2	90.6	108	0.838889	rak niedrobnokomórkowy s	a	T1aNOMO	IA	a	a	a	a	1.339	0.291923	140	4.94164	81.837	4.40473	28.2893	3.34248	11.6429	2.45469	0.03	-3.50656	88.303	8.8303
93	k	op	r	a	N		N	3383.29	8.1266	506.352	6.22723	149.663	5.00838	32.2385	3.47316	9.52876	2.25432	474.113	6.16144	140.134	4.9426	64	85	38.7	115	108	1.06481	rak gruczołowy s	a	T1aN2MO EGRF-ujemny	IIIA	e	c	c	a	1.76	0.565314	142	4.95583	23.323	3.14944	8.17745	2.10138	4.48216	1.50011	0.05	-2.99573	105.966	10.5966
55	k	op	r	a	B		B	2593.6	7.8608	283.211	5.64619	109.196	4.69315	22.433	3.11053	8.64937	2.15749	260.778	5.56367	100.547	4.61062	77	56	23.9	79	86	0.918605	rak niedrobnokomórkowy	a	s T1aNOMO	IA	a	a	a	a	1.263	0.23349	143	4.96284	34.441	3.53925	12.1606	2.49821	4.27748	1.45336	0.11	-2.20727	99.7817	9.97817
12	k		r	a	Y		Y	4030.5	8.30165	541.641	6.2946	134.386	4.90071	32.8413	3.49169	8.1482	2.0978	508.8	6.23205	126.237	4.83816	61	61	33.4	114	120	0.95									1.67	0.512824	145	4.97673	22.481	3.11267	8.04875	2.08552	5.09041	1.62736	0.37	-0.994252	68.7657	6.87657
61	k	op	r	a	B	96	N	1683.21	7.42846	226.859	5.42433	134.777	4.90362	18.065	2.89397	10.7324	2.37327	209.326	5.34389	124.361	4.82319	66	80	33.9	96	113	0.849558	rak niedrobnokomórkowy s	a	T2bNOMO	IB	b	a	a	a	1.842	0.610852	150	5.01064	6.501	1.87196	2.40778	0.878704	2.3593	0.858366	0.15	-1.89712	71.2182	7.12182
16	k		r	a				2293.7	7.73792	345.067	5.84374	150.441	5.01357	33.0158	3.49699	14.3941	2.66682	312.051	5.74317	136.047	4.913															1.83	0.604316	153	5.03044	30.656	3.42283	11.5812	2.44938	12.424	2.51963	0.05	-2.99573	89.7311	8.97311
13	k	op	r	a	B	84	N	2463	7.80914	318.842	5.7647	129.453	4.86332	17.4412	2.85884	7.08129	1.95746	301.401	5.70844	122.371	4.80706	75	61	35.5	83	91	0.912088	rak niedrobnokomórkowy s	a	T2aNOMO	IB	b	a	a	a	1.37	0.314811	158	5.0626	82.1806	4.40892	32.0606	3.46763	6.08186	1.80531	0.05	-2.99573
28	k		r	a	B	180	N	1797.32	7.49405	260.984	5.56446	145.207	4.97816	20.4289	3.01695	11.3663	2.43065	240.555	5.48295	133.841	4.89665	81	58	19.7	93.5	98	0.954082	rak niedrobnokomórkowy s T1bNOMO	a	T1bNOMO	IA	a	a	a	a	1.53	0.425268	175	5.16479	47.063	3.85149	20.3359	3.01239	8.97034	2.19392	0.05	-2.99573	101.208	10.1208
81	k	op	r	a	B		B	3224.81	8.07863	362.504	5.89304	112.411	4.72216	25.7009	3.24652	7.96972	2.07565	336.803	5.8195	104.441	4.64862	75	63	30	82	91	0.901099	rak gruczołowy	a	T4N1M1a	IV	g	d	d	b	1.5	0.405465	187	5.23111	89.461	4.4938	41.3067	3.72102	9.24555	2.22414	0.13	-2.04022	86.1314	8.61314
64	k	NOP	r	a	B	5	B	3773.63	8.23579	468.002	6.14847	124.019	4.82044	34.8776	3.55184	9.24245	2.22381	433.674	6.07229	114.922	4.74426	69	106	50	118	136	0.867647	rak niedrobnokomórkowy	a	III A	IIIA	e	c	c	a	1.938	0.661657	201	5.3033	15.2483	2.72447	7.56767	2.02388	4.14781	1.42258	0.12	-2.12026	111.282	11.1282
81	k	op	r	a	B	72	N	2536.6	7.83858	333.544	5.80977	131.492	4.87895	22.7624	3.12511	8.97357	2.19428	310.781	5.73909	122.519	4.80826	66	85	38	110	120	0.916667	rak niedrobnokomórkowy płuca lewego sT1bNOMO	a		IA	a	a	a	a	1.46	0.378436	286	5.65599	96.706	4.57168	68.2912	4.22378	9.77334	2.27966	0.11	-2.20727	88.8889	8.88889
27	k	op	r	a	B	2	B	2390.72	7.77935	307.691	5.7291	128.702	4.8575	26.6114	3.28134	11.1311	2.40974	281.612	5.64053	117.794	4.76894	63	88	39.1	110	116	0.948276	rak niedrobnokomórkowy	a	s T1bNOMO	IA	a	a	a	a	1.44	0.364643	296	5.69036	62.536	4.13574	45.7053	3.82221	1.26586	0.235753	0.02	-3.91202	145.225	14.5225
16	m	op	r	a	Y		Y	3374.33	8.12395	466.858	6.14603	138.356	4.92983	32.8247	3.49118	9.72776	2.27498	434.034	6.07312	128.628	4.85693	56	71	31.2	93	90	1.03333	rak niedrobnokomórkowy płuca prawego s	a	T2AN1MO	IB	b	a	a	a	1.34	0.29267	123	4.81218	21.2052	3.05425	6.4401	1.86254	7.87433	2.06361	0.1	-2.30259
31	m	OP	r	a	B	180	N	2967.74	7.99556	407.865	6.01094	137.433	4.92313	28.9876	3.36687	9.76754	2.27906	378.877	5.93721	127.665	4.84941	68	81	29	105	101	1.0396	rak niedrobnokomórkowy płuca prawego s	a	T1aNOMO	IA	a	a	a	a	2.55	0.936093	129	4.85981	5.27662	1.66329	1.6807	0.519211	2.92485	1.07324	1.19	0.173953
40	m	op	r	a	B	0.5	B	3268.01	8.09194	323.304	5.77859	98.9298	4.59441	32.5684	3.48334	9.9658	2.29916	290.735	5.67241	88.964	4.48823	62	70	15.9	96	102	0.941176	rak niedrobnokomórkowy płuca lewego s	a	T2NOMO	IB	b	a	a	a	1.454	0.374318	150	5.01064	78.8842	4.36798	29.2164	3.37473	8.44207	2.13323	0.04	-3.21888	71.0816	7.10816
53	m	op	r	a	B		B	2300.12	7.74072	326.429	5.78821	141.918	4.95525	20.9162	3.04052	9.09349	2.20756	305.513	5.72199	132.824	4.88903	65	67	19.8	98	103	0.951456									1.482	0.393393	164	5.09987	48.1474	3.87427	19.4967	2.97025	8.44207	2.13323	0.11	-2.20727	86.4163	8.64163
64	m	OP	r	a	N		N	2629.24	7.87445	258.371	5.5544	98.2685	4.5877	20.9942	3.04424	7.98488	2.07755	237.377	5.46965	90.2834	4.50295							rak niedrobnokomórkowy płuca lewego s	a	T3N1MO	IIIA	e	c	c	a	1.749	0.559044	125	4.82831	21.5823	3.07187	6.66121	1.8963	3.70909	1.31079	0.36	-1.02165	61.4511	6.14511
85	m	OP	r	a	B	312	N	2461.86	7.80867	312.83	5.74566	127.071	4.84474	23.6106	3.1617	9.59056	2.26078	289.219	5.66718	117.48	4.76627	78	76	23.6	94	102	0.921569	rak gruczołowy płuca lewego p	a	T2bNOMO	IB	b	a	a	a	1.66	0.506818	110	4.70048	80.5904	4.38938	21.8888	3.08597	8.26443	2.11196	0.14	-1.96611	63.7584	6.37584
11	m	op	r	a	B	360	N	2595.92	7.8617	305.51	5.72198	117.689	4.76804	22.6197	3.11882	8.71357	2.16488	282.891	5.64506	108.975	4.69112	73	65	18.6	86	95	0.905263									1.8	0.587787	110	4.70048	8.49846	2.13989	2.30822	0.836479	2.25367	0.81256	0.1	-2.30259	97.2472	9.72472
10	m	op	r	a	Y		Y	2032.84	7.61719	251.694	5.52821	123.814	4.81878	25.8256	3.25137	12.7042	2.54193	225.868	5.41995	111.11	4.71052	55	61	11.3	84	92	0.913043	rak niedrobnokomórkowy płuca prawego s	a	T1bNOMO	IA	a	a	a	a	1.73	0.548121	144	4.96981	3.75139	1.32213	1.33383	0.288052	2.47644	0.906822	0.06	-2.81341	87.9765	8.79765
99	m	NOP	r	a	B		B	3258.33	8.08897	453.622	6.11726	139.219	4.93605	25.0118	3.21935	7.67624	2.03813	429.142	6.06179	131.706	4.88057	70	58	7.1	83.2	93	0.894624	rak niedrobnokomórkowy płuca prawego s	a	T1ANOMO	IA	a	a	a	a	1.184	0.168899	110	4.70048	18.784	2.93301	5.10183	1.6296	5.88843	1.77299	0.05	-2.99573	75.4377	7.54377
17	m	nop	r	a	B		B	2368.6	7.77006	310.033	5.73668	130.892	4.87438	24.3739	3.19351	10.2904	2.33121	285.658	5.6548	120.602	4.79249	55	58					rak niedrobnokomórkowy płuca prawego	a	T4N2M1A	IV	g	d	d	b	1.2	0.182322	119	4.77912	14.1433	2.64924	4.15569	1.42448	3.94846	1.37332	0.18	-1.7148	64.5902	6.45902
18	m	nop	r	a	B	228	N	3671.29	8.2083	430.576	6.06512	117.282	4.76458	25.6703	3.24533	6.99217	1.94479	404.906	6.00366	110.29	4.70311	68	87					rak niedrobnokomórkowy płuca lewego s	a	T1bNOMO	IA	a	a	a	a	1.61	0.476234	160	5.07517	21.4345	3.065	8.46795	2.13629	2.53782	0.931306	0.08	-2.52573	64.8903	6.48903
58	m	NOP	r	a	B	300	N	1969.81	7.58569	228.535	5.43169	116.019	4.75375	16.7653	2.81931	8.51115	2.14138	211.77	5.3555	107.508	4.67756	76	100	34.1	123	126.4	0.973101									1.858	0.619501	132	4.8828	47.7777	3.86656	15.572	2.74547	6.59795	1.88676	0.09	-2.40795	100.519	10.0519
50	m	NOP	r	a	Y		Y	2482.44	7.817	272.831	5.60885	109.904	4.69961	23.8529	3.17191	9.60867	2.26267	248.978	5.51736	100.296	4.60812	64	78	30.1	109.2	96	1.1375	rak płaskonabłonkowy płuca lewego T2N3MO	a	podejrzenie przerzutów do węzłów chłonnych obu wnęk	IV	g	d	d	b	1.92	0.652325	108	4.68213	16.8599	2.82494	4.49597	1.50318	3.20093	1.16344	0.13	-2.04022	82.9949	8.29949
14	m	NOP	r	a	B		B	3488.84	8.15733	437.486	6.08104	125.396	4.83147	32.8759	3.49274	9.42316	2.24317	405.675	6.00555	116.278	4.75598	66	103					rak płaskonabłonkowy płuca prawego	a							1.43	0.357674	138	4.92725	19.8485	2.98813	6.76319	1.91149	3.4206	1.22981	0.3	-1.20397	102.771	10.2771
20	m	nop	r	a	B	4	B	2476.3	7.81452	437.336	6.0807	176.609	5.17394	30.7286	3.42519	12.4091	2.51843	406.606	6.00784	164.199	5.10108	59	78	25.2	81	90	0.9	rak drobnokomórkowy z przerzutami	b	T4N3M1b	IV	g	d	d	b	1.44	0.364643	120	4.78749	8.97204	2.19411	2.65838	0.977718	2.37916	0.866746	0.07	-2.65926	103.504	10.3504
12	m	NOP	r	a	B	6	B	2573.69	7.8531	299.675	5.7027	116.438	4.75736	25.4152	3.23535	9.87502	2.29001	274.26	5.61408	106.563	4.66874	65	77					Rak niedrobnokomórkowy niskozróżnicowany płuca lewego	a	IV	IV	g	d	d	b	1.12	0.113329	230	5.43808	6.80523	1.91769	3.8647	1.35188	1.12352	0.116464	1.05	0.0487902	171.284	17.1284
3	m	NOP	r	a	Y	48	N	3436.45	8.14219	445.359	6.09888	129.599	4.86444	21.9316	3.08793	6.38205	1.85349	423.428	6.04838	123.217	4.81394	60	61					rak płaskonabłonkowy płuca prawego		IIIB	IIIB	f	c	c	a	1.41	0.34359	101	4.61512	9.92588	2.29515	2.47534	0.906379	1.66264	0.508406	0.12	-2.12026	85.0129	8.50129
45	m	NOP	r	a	B		B	2302.41	7.74171	329.842	5.79862	143.26	4.96466	29.5635	3.38654	12.8403	2.55259	300.278	5.70471	130.419	4.87075	57	80	37.8	97	99	0.979798	rak niedrobnokomórkowy płuca lewego	a							1.26	0.231112	101	4.61512	26.6703	3.28355	6.65112	1.89479	3.35568	1.21066	0.32	-1.13943	71.4789	7.14789
97	m	nop	r	a	B	300	N	1280.33	7.15487	178.045	5.18204	139.062	4.93492	18.2922	2.90647	14.2871	2.65936	159.753	5.07363	124.775	4.82651	82	83	30.7	110	111	0.990991									1.585	0.460584	205	5.32301	57.965	4.05984	29.3403	3.37896	11.626	2.45325	0.07	-2.65926	77.0587	7.70587
90a	m		r	a	Y		Y	1727.08	7.45419	229.125	5.43427	132.666	4.88783	16.9137	2.82813	9.79323	2.28169	212.212	5.35758	122.873	4.81115	78						rak niedrobnokomórkowy płuca lewego S	a	T1bNOMO	IA	a	a	a	a	1.41	0.34359	109	4.69135	6.297	1.84007	1.69475	0.527534	1.3328	0.287284	0.18	-1.7148	93.3333	9.33333
90	m	nop	r	a	B	216	N	1970.52	7.58605	252.232	5.53035	128.003	4.85205	18.0143	2.89117	9.14193	2.21287	234.217	5.45625	118.861	4.77795	67	73	22.1	100	95	1.05263									1.583	0.459322	286	5.65599	115.523	4.74947	81.5792	4.40157	12.3118	2.51056	0.12	-2.12026	86.3704	8.63704
89	m	op	r	a	B	204	N	3024.02	8.01434	434.586	6.07439	143.711	4.96781	27.9155	3.32918	9.23127	2.2226	406.67	6.008	134.48	4.90142	80	95	25.3	103	106	0.971698	rak niedrobnokomórkowy płuca lewego S	a	T2aN1MO	IIB	d	b	a	a	1.57	0.451076	117	4.76217	82.522	4.41306	23.8397	3.17135	11.7318	2.4623	0.77	-0.261365	76.4205	7.64205
89	m	nop	r	a	B	1	B	2745.94	7.91788	362.767	5.89376	132.11	4.88364	36.9631	3.60992	13.461	2.5998	325.804	5.78629	118.649	4.77617	74	74	44	94	96	0.979167									1.221	0.19967	146	4.98361	10.79	2.37862	3.88973	1.35834	3.01682	1.1042	0.03	-3.50656	83.6461	8.36461
88	m	op	r	a	B	36	N	2118.85	7.65863	297.947	5.69692	140.617	4.94604	19.4163	2.96611	9.16362	2.21524	278.531	5.62953	131.454	4.87865	60	100	32.4	122	134	0.910448	rak płaskonabłonkowy płuca prawego s		T2aN1Mo	IIB	d	b	a	a	1.7	0.530628	126	4.83628	77.06	4.34458	23.9742	3.17698	10.036	2.30617	0.04	-3.21888	76.7857	7.67857
87	m	nop	r	a	B	2	B	3365.62	8.12137	405.263	6.00454	120.413	4.79093	35.3548	3.56543	10.5047	2.35182	369.909	5.91326	109.908	4.69965	63	88	28	111	101	1.09901									1.253	0.225541	113	4.72739	24.114	3.18279	6.7281	1.90629	12.1614	2.49827	0.03	-3.50656	76.8137	7.68137
79	m	op	r	a	N		N	3542.8	8.17267	441.088	6.08925	124.503	4.82433	31.6332	3.45421	8.92885	2.18929	409.455	6.01483	115.574	4.74991	74	83	21.6	113	116	0.974138	rak niedrobnokomórkowy płuca prawego S	a	T1bNOMO	IA	a	a	a	a	2.031	0.708528	157	5.05625	20.035	2.99748	7.76665	2.04984	11.4831	2.44088	0.07	-2.65926	76.1517	7.61517
75	m	op	r	a	B		B	2471.14	7.81243	388.302	5.96178	157.135	5.0571	24.5127	3.19919	9.91959	2.29451	363.789	5.89657	147.215	4.99189	64	81	29.2	89	92	0.967391	rak niedrobnokomórkowy płuca lewego S	a	T2aNOMO	IB	b	a	a	a	1.76	0.565314	132	4.8828	15.297	2.72766	4.98569	1.60657	8.57242	2.14855	0.26	-1.34707	72.2365	7.22365
74	m	nop	r	a	B	0.25	B	2444.66	7.80166	330.022	5.79916	134.997	4.90525	27.2679	3.30571	11.1541	2.41181	302.754	5.71292	123.843	4.81901	65	69	17.3	87	95	0.915789	rak płaskonabłonkowy płuca prawego T4N2Mo	a	IIIB	IIIB	f	c	c	a	1.781	0.577175	111	4.70953	23.883	3.17317	6.54571	1.87881	10.8304	2.38236	0.05	-2.99573	97.1952	9.71952
73	m	nop	r	a	B	6	B	2873.64	7.96334	368.196	5.90861	128.129	4.85304	17.9611	2.88821	6.25029	1.83263	350.235	5.8586	121.878	4.80302	70	82	27.1	103	101.6	1.01378									1.738	0.552735	123	4.81218	39.125	3.66676	11.8824	2.47506	7.64551	2.03412	0.08	-2.52573	77.4595	7.74595
60	m	nop	r	a	Y		Y	2438.01	7.79894	360.899	5.8886	148.03	4.99742	25.2937	3.23055	10.3747	2.33937	335.605	5.81593	137.655	4.92475	58	80	23	94	100	0.94	Rak niskozróżnicowany płuca prawego T4N3M1b		IV	IV	g	d	d	b	1.85	0.615186	117	4.76217	29.891	3.39756	8.63518	2.15584	9.36116	2.23657	0.06	-2.81341	102.05	10.205
57	m	nop	r	a	B		B	1733.45	7.45787	268.299	5.5921	154.778	5.04199	14.6703	2.68583	8.46311	2.13572	253.629	5.53587	146.315	4.98576	63	65	22.8	87	92	0.945652									1.85	0.615186	111	4.70953	12.997	2.56472	3.56214	1.27036	5.07971	1.62525	0.08	-2.52573	96.4557	9.64557
48	m		r	a	B	12	B	2531.19	7.83645	307.831	5.72955	121.615	4.80086	21.0483	3.04682	8.31558	2.11813	286.783	5.65872	113.299	4.73003	60	92	29.3	114	117	0.974359	guz płuca lewego								1.872	0.627007	113	4.72739	18.612	2.92381	5.19298	1.64731	2.75274	1.0126	0.51	-0.673345	75.4945	7.54945
39	m	nop	r	a	B	0.25	Y	3609.18	8.19124	540.58	6.29264	149.779	5.00916	46.1089	3.83101	12.7754	2.54752	494.47	6.20349	137.003	4.92001	62	92	35.8	107	101	1.05941	rak płaskonabłonkowy płuca prawego C T4N1MO	a	IIIA	IIIA	e	c	c	a	1.38	0.322083	140	4.94164	25.263	3.22934	8.73289	2.1671	7.09391	1.95924	0.04	-3.21888	112.61	11.261
35	m		r	a	B	192	N	1746.7	7.46548	244.243	5.49816	139.831	4.94044	17.5577	2.86549	10.0519	2.30777	226.685	5.42356	129.779	4.86583	69					#DIV/0!	rak niedrobnokomórkowy płuca prawego s	a	T2N1MO	IIB	d	b	a	a	1.38	0.322083	116	4.75359	21.423	3.06447	6.13597	1.81417	2.55495	0.938035	0.29	-1.23787	77.5561	7.75561
26	m	op	r	a	B	252	N	3107.91	8.04171	390.95	5.96858	125.792	4.83463	22.3596	3.10726	7.19441	1.9733	368.59	5.90969	118.597	4.77573	61	85	22.6	100	104	0.961538	rak niedrobnokomórkowy płuca prawego s	a	T1bNOMX	IV	g	d	d	b	1.78	0.576613	114	4.7362	8.897	2.18571	2.50434	0.918026	1.54409	0.434432	0.06	-2.81341	93.2249	9.32249
	m		r	a				699.094	6.54979	97.6888	4.58179	139.736	4.93976	11.8582	2.47302	16.9622	2.83099	85.8302	4.45237	122.773	4.81034															1.45	0.371564	127	4.84419	6.783	1.91442	2.12701	0.75472	1.71016	0.536587	0.07	-2.65926	99.7183	9.97183
22	m		r	a	B		B	2145.13	7.67096	304.745	5.71948	142.064	4.95628	29.4315	3.38207	13.7201	2.61887	275.314	5.61791	128.344	4.85471	61	53	13.7	82.4	86	0.95814	rak niedrobnokomórkowy płuca prawego	a							1.41	0.34359	109	4.69135	14.099	2.6461	3.79455	1.33356	0.250481	-1.38437	0.67	-0.400478	107.778	10.7778
55	m		r	a	B		B	1800.02	7.49555	256.923	5.54878	142.733	4.96098	22.6127	3.11851	12.5624	2.53071	234.31	5.45665	130.171	4.86885															1.63	0.48858	188	5.23644	13.18	2.5787	6.11812	1.81126	4.39534	1.48054	2.57	0.943906	77.6722	7.76722
92		op	r	a				2374.55	7.77256	306.765	5.72608	129.189	4.86127	25.4715	3.23756	10.7269	2.37275	281.293	5.6394	118.462	4.77459																	122	4.80402							1.06
						B	25
						Y	9
						N	25
						no data	3
62	k	nop	r	b	N		N	1991.31	7.59655	284.431	5.65049	142.836	4.9617	24.5347	3.20009	12.3209	2.5113	261.091	5.56487	131.116	4.87608	71	73	40.6	96	101	0.950495	rak niedrobnokomórkowy płuca lewego	b	T4NOMO	IIIB	f	c	c	a	0.96	-0.040822	92	4.52179	12.8897	2.55643	2.92802	1.07433	3.14236	1.14497	0.05	-2.99573	105.788	10.5788
65	k	nop	r	b	N		N	1360.3	7.21546	191.275	5.25371	140.612	4.946	15.0623	2.71219	11.0728	2.40449	177.94	5.18144	130.809	4.87374	79						rak niedrobnokomórkowy płuca prawego T4N2M1B z naciakaniem na tetnicę	a	IV	IV	g	d	d	b	1.702	0.531804	78	4.35671	36.2937	3.59165	6.9899	1.94447	5.4572	1.69694	0.06	-2.81341	71.4077	7.14077
16	k	nop	r	b	B		B	1587.01	7.36961	218.155	5.38521	137.463	4.92335	24.4027	3.1947	15.3766	2.73284	193.752	5.26658	122.086	4.80473	69	71					rak niedrobnokomórkowy gruczołowy płuca prawego	a							1.39	0.329304	73	4.29046	11.6948	2.45914	2.10795	0.745715	2.87791	1.05706	0.11	-2.20727	71.7105	7.17105
46	k	nop	r	b	N		N	2576.83	7.85431	413.342	6.02428	160.407	5.07772	45.7527	3.82325	17.7554	2.87669	367.589	5.90697	142.652	4.96041	51	64	26	79	84	0.940476	rak niedrobnokomórkowy płuca lewego	a	T2aNOM1	IV	g	d	d	b	1.34	0.29267	78	4.35671	6.3832	1.85367	1.22936	0.206492	2.17838	0.778583	0.17	-1.77196	65.9517	6.59517
5	k	NOP	r	b	B	18	B	2413.48	7.78883	265.905	5.58314	110.175	4.70207	26.7457	3.28637	11.0818	2.4053	239.159	5.47713	99.093	4.59606	66	89					rak drobnokomórkowy płuca lewego	b							2.34	0.850151	78	4.35671	3.89326	1.35925	0.749813	-0.287932	1.57337	0.453217	0.08	-2.52573	71.5054	7.15054
34	k	nop	r	b	B	1	B	3323.88	8.10889	615.241	6.42201	185.097	5.22088	65.8451	4.18731	19.8097	2.98617	549.396	6.30882	165.288	5.10769	47	50	23.6	73	87	0.83908	rak niedrobnokomórkowy płuca lewego	a							1.25	0.223144	95	4.55388	9.40422	2.24116	2.20593	0.791148	3.09738	1.13056	0.2	-1.60944	73.6156	7.36156
27	k	nop	r	b	B	2	B	2629.62	7.8746	428.267	6.05975	162.862	5.09291	31.1088	3.43749	11.8301	2.47065	397.157	5.98433	151.032	5.01749	76	69	46.5	98	112	0.875	rak drobnokomórkowy płuca prawego Ld	b	LD	LD	b	b	a	a	1.58	0.457425	84	4.43082	11.1576	2.41212	2.31417	0.839049	2.73753	1.00705	0.07	-2.65926	96.793	9.6793
19	k	nop	r	b	Y		Y	2228.09	7.7089	341.752	5.83408	153.383	5.03294	24.1303	3.18347	10.83	2.38232	317.621	5.76086	142.553	4.95971	62	53					rak drobnokomórkowy płuca prawego	b							1.18	0.165514	72	4.27667	8.45969	2.13531	1.50395	0.408092	4.36472	1.47355	0.2	-1.60944	103.583	10.3583
40	k	nop	r	b	B	192	N	1965.08	7.58329	270.24	5.59931	137.521	4.92378	24.8809	3.2141	12.6615	2.53857	245.359	5.50272	124.86	4.82719	81	60	35.4	101	104	0.971154	rak niedrobnokomórkowy płuca prawegoT4N2M1a	a	IV	IV	g	d	d	b	1.32	0.277632	82	4.40672	8.19025	2.10294	1.65827	0.505777	1.77214	0.572189	0.03	-3.50656	101.429	10.1429
95	k	op	r	b	Y		Y	2267.88	7.7266	288.049	5.66313	127.013	4.84429	22.811	3.12724	10.0583	2.3084	265.238	5.58063	116.954	4.76178	74	55	27.7	98	102	0.960784	rak niedrobnokomórkowy s	a	T1ANOMO	IA	a	a	a	a	1.93	0.65752	95	4.55388	6.744	1.90865	1.58193	0.458643	2.79919	1.02933	1.11	0.10436	77.2861	7.72861
90	k	op	r	b	B	1	B	2546.17	7.84234	337.026	5.82016	132.366	4.88557	27.5357	3.31548	10.8146	2.38089	309.489	5.73492	121.551	4.80033	55	74	47.3	97	111	0.873874	rak niedrobnokomórkowy s	a	T2ANOMO	IB	b	a	a	a	1.27	0.239017	96	4.56435	92.952	4.53208	22.0331	3.09254	9.0185	2.19928	0.05	-2.99573	83.8554	8.38554
78	k	op	r	b	N		N	2126.64	7.6623	292.698	5.67914	137.634	4.9246	34.6399	3.54501	16.2886	2.79046	258.247	5.55392	121.435	4.79938	66	85	33.8	115	119	0.966387	rak płaskonabłonkowy płuca prawego s	a	T2aNOMO	IB	b	a	a	a	1.656	0.504405	97	4.57471	112.744	4.72512	27.0029	3.29594	12.2432	2.50497	0.06	-2.81341	86.1718	8.61718
76	k	op	r	b	N		N	2145.92	7.67132	325.549	5.78551	151.706	5.02195	26.0665	3.26065	12.147	2.49708	299.483	5.70206	139.559	4.93849	41	90	37.2	108	112	0.964286	rak gruczołowy	a	T2aN1MO	IIB	d	b	a	a	1.743	0.555608	88	4.47734	38.333	3.64631	8.32915	2.11976	7.06869	1.95568	0.24	-1.42712	76.127	7.6127
71	k	op	r	b	B	600	N	2582.22	7.8564	310.818	5.73921	120.369	4.79056	26.3181	3.27026	10.1921	2.32161	284.5	5.65073	110.176	4.70208	69	82	40	107	115	0.930435	rak niedrobnokomórkowy płuca lewego	a	pT2aNOMO	IB	b	a	a	a	1.611	0.476855	85	4.44265	15.809	2.76058	3.31794	1.19934	11.2346	2.419	0.14	-1.96611	94.5287	9.45287
70	k	op	r	b	Y		Y	3293.81	8.0998	537.15	6.28628	163.079	5.09423	45.0023	3.80671	13.6627	2.61467	492.148	6.19878	149.416	5.00673	78	60	33.7	83	102	0.813725	rak niedrobnokomórkowy płuca prawego	a							1.385	0.3257	90	4.49981	6.172	1.82002	1.37156	0.315946	2.91079	1.06842	0.09	-2.40795	85.6336	8.56336
65	k	nop	r	b	N		N	2826.22	7.94669	338.28	5.82387	119.693	4.78493	23.9556	3.1762	8.47621	2.13726	314.324	5.75042	111.217	4.71149															1.702	0.531804	86	4.45435	34.018	3.52689	7.22358	1.97735	5.49157	1.70321	0.05	-2.99573	84.8698	8.48698
63	k		r	b				2139.61	7.66838	253.772	5.53644	118.607	4.77581	20.7203	3.03111	9.68414	2.27049	233.052	5.45126	108.922	4.69064	64						rak niedrobnokomórkowy płuca lewego S	a	T1aNOMO	IA	a	a	a	a	1.579	0.456792	84	4.43082	1.157	0.14583	0.23997	-1.42724	0.134292	-2.00774	0.07	-2.65926	102.719	10.2719
28	k	nop	r	b	B	8	B	3051.43	8.02337	336.628	5.81898	110.318	4.70337	29.7233	3.39193	9.74078	2.27632	306.905	5.72654	100.577	4.61093	57	58.5	30.3	73	100	0.73	rak niedrobnokomórkowy płuca prawego	a							1.44	0.364643	86	4.45435	7.299	1.98774	1.54991	0.438198	1.01166	0.0115879	0.04	-3.21888	91.0761	9.10761
26	k	nop	r	b	Y		Y	1963.88	7.58268	299.321	5.70152	152.413	5.02659	20.2411	3.00772	10.3067	2.33279	279.08	5.6315	142.106	4.95658	61	57	30.3	76	97	0.783505	gruczolakorak płuca prawego	a	T2aN2Mx	IV	g	d	d	b	1.45	0.371564	92	4.52179	7.126	1.96375	1.61875	0.481652	0.897808	-0.107799	0.08	-2.52573	103.552	10.3552
25	k	nop	r	b	Y		Y	2221.29	7.70584	297.722	5.69616	134.031	4.89807	35.1818	3.56053	15.8385	2.76244	262.54	5.5704	118.193	4.77232	55	93	47.3	118	132	0.893939	rak gruczołowy płuca prawego	a							1.45	0.371564	92	4.52179	49.989	3.9118	11.3555	2.4297	0.793885	-0.230817	0.03	-3.50656	122.222	12.2222
24	k	nop	r	b	Y		Y	2458.17	7.80717	434.884	6.07508	176.914	5.17566	33.9484	3.52484	13.8104	2.62543	400.936	5.9938	163.103	5.09438	65	43	26.9	65	82.8	0.785024	gruczolakorak płuca lewego	a	T3NOMO	IIIA	e	c	c	a	1.35	0.300105	83	4.41884	6.41	1.85786	1.31365	0.272813	1.00054	0.000536684	0.04	-3.21888	89.5652	8.95652
98	k		r	a	N		N	1963.02	7.58224	271.744	5.60486	138.432	4.93038	18.9796	2.94336	9.66856	2.26888	252.765	5.53246	128.763	4.85798	72	65					rak płaskonabłonkowy płuca prawego	a							1.53	0.425268	151	5.01728	77.874	4.35509	29.0345	3.36848	11.4674	2.43951	0.04	-3.21888	76.6756	7.66756
29	k		r	b	N		N	2182.23	7.6881	332.009	5.80516	152.142	5.02481	22.7743	3.12563	10.4363	2.34529	309.235	5.7341	141.706	4.95375	49	76	32.8	108	116.2	0.929432									1.75	0.559616	78	4.35671	4.105	1.41221	0.790593	-0.234972	1.20194	0.183934	0.54	-0.616186	80.7808	8.07808
84	m	NOP	r	b	Y		Y	1815.15	7.50392	303.295	5.7147	167.091	5.11854	22.2656	3.10304	12.2666	2.50688	281.029	5.63846	154.824	5.04229	61	66	29.1	90	92	0.978261	rak niedrobnokomórkowy płuca lewego	a	T3N2M1	IV	g	d	d	b	1.739	0.55331	81	4.39445	18.5353	2.91968	3.70705	1.31024	3.01252	1.10278	0.11	-2.20727	86.3487	8.63487
71	m	nop	r	b	Y		Y	1449.81	7.27919	160.66	5.07929	110.815	4.70786	12.4546	2.52209	8.59051	2.15066	148.206	4.9986	102.224	4.62717	61	61	25.6	84	86	0.976744	rak niedrobnokomórkowy płuca lewego	a	T2aN3Mo	IIIB	f	c	c	a	2.013	0.699626	91	4.51086	8.41504	2.13002	1.89079	0.636993	3.36009	1.21197	0.53	-0.634878	73.0195	7.30195
53	m	NOP	r	b	B	120	N	2494.63	7.82189	240.757	5.48379	96.5101	4.56965	15.7066	2.75408	6.29617	1.83994	225.05	5.41632	90.2139	4.50218	72	77	30.4	84	96	0.875	rak płaskonabłonkowy płuca lewego T4N2MO	a	IIIB	IIIB	f	c	c	a			89	4.48864	9.29019	2.22896	2.04155	0.713708	4.77347	1.56307	0.15	-1.89712	111.696	11.1696
32	m	NOP	r	b	Y		Y	2497.04	7.82286	157.31	5.05822	62.9986	4.14311	23.8709	3.17266	9.55965	2.25755	133.439	4.89365	53.4389	3.97854	49	60	24.5	81	82	0.987805	rak niedrobnokomórkowy płuca lewegoT4N1M1b	a	T4N1M1b	IV	g	d	d	b	1.58	0.457425	76	4.33073	9.60942	2.26274	1.80325	0.58959	3.48844	1.24945	0.04	-3.21888	95.1923	9.51923
81	m	NOP	r	b	N		N	1474.21	7.29588	86.0365	4.45477	58.3613	4.06665	8.06023	2.08694	5.46751	1.69882	77.9761	4.3564	52.8936	3.96828	57	78	27.6	98	100	0.98	gruczolakorak płuca prawego	a	T4N3M1a	IV	g	d	d	b	1.615	0.479335	90	4.49981	6.39995	1.85629	1.42221	0.352213	3.04638	1.11395	0.06	-2.81341	84.6018	8.46018
59	m	NOP	r	b	B	2	B	1646.39	7.40634	241.116	5.48528	146.452	4.9867	16.451	2.80038	9.99217	2.3018	224.665	5.41461	136.46	4.91603	59	70	22.4	88	89	0.988764	rak niedrobnokomórkowy płuca prawego	a	IV	IV	g	d	d	b	2.018	0.702107	77	4.34381	3.35853	1.2115	0.638535	-0.448579	1.82364	0.600833	0.23	-1.46968	78.0822	7.80822
9	m	NOP	r	b	B	1	B	1666.72	7.41861	180.567	5.1961	108.337	4.68524	13.0619	2.5697	7.83688	2.05884	167.505	5.12101	100.5	4.61016	60	76					rak drobnokomórkowy płuca prawego LD	b	LD	LD	b	b	a	a	1.58	0.457425	87	4.46591	24.4562	3.19689	5.25356	1.65891	3.18529	1.15854	0.08	-2.52573	64.2857	6.42857
21	m	nop	r	b	Y		Y	2278.3	7.73118	378.305	5.9357	166.047	5.11227	37.7307	3.63047	16.5609	2.80705	341.639	5.83376	149.954	5.01033	65	65	26.8	91	92	0.98913	rak niedrobnokomórkowy płuca prawego	a	T2N2M1A	IV	g	d	d	b	1.39	0.329304	64	4.15888	3.13419	1.14237	0.495279	-0.702634	1.63801	0.493482	0.37	-0.994252	62.2857	6.22857
43	m	NOP	r	b	B	2	B	1744.21	7.46406	341.926	5.8346	196.035	5.27829	30.5073	3.41796	17.4906	2.86166	311.419	5.74114	178.544	5.18484	56	60	20.8	86	87	0.988506	rak płaskonabłonkowy płuca prawego	a	T2N3Mx	IV	g	d	d	b	1.66	0.506818	90	4.49981	4.83147	1.57515	1.07366	0.0710728	1.50704	0.41015	0.05	-2.99573	81.2987	8.12987
42	m	NOP	r	b	B	1	B	2409.45	7.78715	400.83	5.99354	166.357	5.11414	35.1034	3.5583	14.5691	2.6789	365.727	5.90189	151.788	5.02249	65	78	26.2	102	98	1.04082	rak niedrobnokomórkowy niskozróznicowany neuroendokrynny płuca lewego c T2N2MO	a	IIIA	IIIA	e	c	c	a	1.45	0.371564	91	4.51086	8.59305	2.15095	1.93078	0.657926	1.81321	0.595099	0.1	-2.30259	112.055	11.2055
37	m	NOP	r	b	N		N	2077.9	7.63912	308.531	5.73182	148.482	5.00046	19.0281	2.94592	9.15735	2.21456	289.503	5.66817	139.325	4.93681	73	47	6.7	74	81	0.91358	rak płaskonabłonkowy płuca prawego wznowa	a	T1NOMo	IA	a	a	a	a	1.46	0.378436	80	4.38203	4.75564	1.55933	0.939386	-0.0625285	0.900955	-0.1043	0.1	-2.30259	64.9867	6.49867
68	m	NOP	r	b	Y		Y	2257.71	7.7221	326.296	5.7878	144.526	4.97346	17.785	2.87835	7.87745	2.064	308.511	5.73176	136.648	4.91741	61	49	29	78	91	0.857143	rak płaskonabłonkowy płuca prawego T3N3Mo	a	IIIB	IIIB	f	c	c	a	1.76	0.565314	71	4.26268	25.3196	3.23158	4.43875	1.49037	6.21479	1.82693	0.07	-2.65926	68.7755	6.87755
41	m	nop	r	b	Y		Y	2025.09	7.61337	278.939	5.63099	137.741	4.92538	20.0779	2.99962	9.91455	2.294	258.861	5.55629	127.827	4.85067	54	58	12.2	71	86.3	0.822711	rak gruczołowy płuca lewego	a	T4N3M1	IV	g	d	d	b	1.4	0.336472	87	4.46591	10.7307	2.37311	2.30511	0.83513	2.80417	1.03111	0.05	-2.99573	83.2884	8.32884
66	m	nop	r	b	B	276	N	2915.75	7.97788	390.666	5.96785	133.985	4.89773	19.2839	2.95927	6.6137	1.88914	371.382	5.91723	127.371	4.8471	67	88	34.2	98.2	103	0.953398	rak niedrobnokomórkowy s	a	T1bNOMO	IA	a	a	a	a	2.018	0.702107	57	4.04305	5.97526	1.78763	0.840963	-0.173208	2.2774	0.823034	0.38	-0.967584	92.4987	9.24987
67	m	nop	r	b	Y		Y	1632.22	7.39769	244.352	5.49861	149.706	5.00867	22.4873	3.11295	13.7772	2.62301	221.865	5.40207	135.929	4.91213															1.586	0.461215	72	4.27667	9.31875	2.23203	1.65667	0.504808	2.84512	1.04561	0.03	-3.50656	88.6767	8.86767
6	m	op	r	b	B	240	N	1215.69	7.10307	159.716	5.0734	131.379	4.87809	14.308	2.66082	11.7695	2.46551	145.408	4.97954	119.61	4.78423	64	75	18.8	94	106	0.886792	rak niedrobnokomórkowy płuca prawego s	a	T2aNOMO	IB	b	a	a	a	1.69	0.524729	97	4.57471	77.3033	4.34774	18.5146	2.91856	5.57016	1.71742	0.06	-2.81341	78.5568	7.85568
42	m	OP	r	b	Y		Y	2135.51	7.66646	284.638	5.65122	133.288	4.89251	21.1984	3.05393	9.92664	2.29522	263.44	5.57383	123.362	4.81512	62	57	20.7	79.5	90	0.883333	rak płaskonabłonkowy płuca lewego C	a	T2aNOMO	IB	b	a	a	a	1.23	0.207014	68	4.21951	5.60827	1.72424	0.941635	-0.0601379	1.55241	0.439806	0.03	-3.50656	93.2901	9.32901
92	m	nop	r	b	B	240	N	1779.62	7.48416	258.768	5.55593	145.406	4.97953	18.2431	2.90379	10.2511	2.32739	240.524	5.48282	135.155	4.90642	76	65	11.2	82.6	94	0.878723									1.481	0.392718	79	4.36945	18.038	2.89248	3.51852	1.25804	0.506121	-0.680979	0.06	-2.81341	89.0226	8.90226
91	m	nop	r	b	N		N	1415.69	7.25537	205.993	5.32784	145.507	4.98023	13.8799	2.63044	9.80439	2.28283	192.594	5.26058	136.043	4.91297	82	62	27.8	89	102	0.872549									1.441	0.365337	91	4.51086	15.352	2.73125	3.44946	1.23822	4.99468	1.60837	0.04	-3.21888	101.036	10.1036
86	m	op	r	b	B	240	N	2325.83	7.75183	362.635	5.8934	155.916	5.04932	23.6569	3.16365	10.1714	2.31958	338.978	5.82593	145.745	4.98186	65	71	31.6	106	110.2	0.961887	rak niedrobnokomórkowy płuca lewego s	a	T2aNOMO	IB	b	a	a	a	1.53	0.425268	93	4.5326	26.4	3.27336	6.06222	1.80208	4.17517	1.42916	0.2	-1.60944	100.247	10.0247
83	m	nop	r	b	B	240	N	1979.36	7.59053	294.762	5.68617	148.918	5.00339	29.7551	3.393	15.0327	2.71023	265.006	5.57975	133.885	4.89698	79	70	26	87.2	105	0.830476									2.022	0.704087	97	4.57471	11.489	2.44139	2.75169	1.01221	8.37296	2.12501	0.04	-3.21888	90.8549	9.08549
82	m	nop	r	b	B	36	N	1665.64	7.41797	253.415	5.53503	152.142	5.02482	26.9294	3.29322	16.1676	2.78301	226.485	5.42268	135.975	4.91247	72	69	38.8	93.2	94.5	0.986243	rak drobnokomórkowy płuca prawego	b	IV	IV	g	d	d	b	1.924	0.654406	92	4.52179	30.87	3.42978	7.01244	1.94769	7.24556	1.98039	0.2	-1.60944	88.6593	8.86593
80	m	nop	r	b	N	1	Y	2293.66	7.73791	348.921	5.85485	152.124	5.0247	17.8055	2.87951	7.76292	2.04936	331.116	5.80247	144.361	4.97232	67	83	20	87.3	97.2	0.898148	rak drobnokomórkowy płuca lewego LD	b	LD	LD	b	b	a	a	1.35	0.300105	89	4.48864	10.115	2.31402	2.2228	0.798769	0.844383	-0.169149	0.09	-2.40795	83.4734	8.34734
77	m	op	r	b	B	224	N	2968.82	7.99592	353.268	5.86723	118.993	4.77906	22.6657	3.12085	7.63459	2.03269	330.602	5.80091	111.358	4.71275	79	76	18.7	110	111.5	0.986547	rak niedrobnokomórkowy płuca lewego C	a	T2aNOMO	IB	b	a	a	a	2.008	0.697139	97	4.57471	13.102	2.57276	3.13801	1.14359	2.16338	0.77167	0.52	-0.653926	85.2355	8.52355
67	m	nop	r	b	Y		Y	1493.8	7.30908	231.07	5.44272	154.686	5.0414	17.3443	2.85326	11.6108	2.45194	214.622	5.36888	143.675	4.96756															1.586	0.461215	83	4.41884	7.997	2.07907	1.63889	0.49402	1.12047	0.11375	0.04	-3.21888	84.0382	8.40382
63	m	op	r	b	B	12	B	1602.83	7.37952	243.377	5.49461	151.842	5.02284	16.6219	2.81072	10.3704	2.33895	226.755	5.42387	141.472	4.9521	67	56	9.4	71.8	80.1	0.89638	rak niedrobnokomórkowy płuca prawego s	a	T1aNOMO	IA	a	a	a	a	1.675	0.515813	90	4.49981	19.91	2.99122	4.42444	1.48714	10.2809	2.33029	0.48	-0.733969	86.236	8.6236
55	m	nop	r	b	Y		Y	1058.03	6.96417	142.474	4.95916	134.659	4.90275	13.2685	2.58539	12.5407	2.52898	129.205	4.8614	122.118	4.80499	61	79	18.6	91	98	0.928571	rak niedrobnokomórkowy płuca prawego	a							1.62	0.482426	80	4.38203	6.593	1.88601	1.30232	0.264148	1.286	0.251537	0.05	-2.99573	92.8571	9.28571
50	m	op	r	b	B		B	1225.87	7.11141	167.746	5.12245	136.838	4.9188	18.0317	2.89213	14.7093	2.68848	149.714	5.00873	122.129	4.80508	62	82	23.5	111	106	1.04717	rak niedrobnokomórkowy płuca lewgo s	a	T2aNOMO	IB	b	a	a	a	1.758	0.564177	82	4.40672	14.023	2.6407	2.83922	1.04353	1.09629	0.0919282	0.18	-1.7148	77.652	7.7652
49	m	nop	r	b	Y		Y	2168.92	7.68198	318.306	5.76301	146.758	4.98878	25.0777	3.22198	11.5623	2.44775	293.228	5.68095	135.196	4.90672															1.27	0.239017	94	4.54329	18.084	2.89503	4.19727	1.43444	4.58521	1.52284	0.03	-3.50656	98.7113	9.87113
36	m	nop	r	b	Y		Y	1996.5	7.59915	280.82	5.63771	140.656	4.94632	20.6092	3.02574	10.3227	2.33434	260.211	5.56149	130.333	4.87009	53	146	44.6	146	150	0.973333	rak niedrobnokomórkowy niskozróżnicowany płuca prawego	a	T4N3M1	IV	g	d	d	b	1.56	0.444686	92	4.52179	30.594	3.4208	6.94975	1.93871	7.60737	2.02912	0.32	-1.13943	69.3046	6.93046
33	m	nop	r	b	B		B	2833.11	7.94913	396.018	5.98146	139.782	4.94009	26.6132	3.28141	9.39366	2.24003	369.804	5.91297	130.53	4.8716	75	74	27.1	97	101	0.960396	rak płaskonabłonkowy płuca lewego	a							1.93	0.65752	95	4.55388	9.918	2.29435	2.32644	0.844341	3.33265	1.20377	0.09	-2.40795	85.8934	8.58934
30	m	nop	r	b	B		B	1674.99	7.42356	264.543	5.578	157.937	5.0622	24.2541	3.18859	14.4802	2.67278	240.288	5.48184	143.456	4.96603	63	60	17.9	82	89	0.921348	rak płaskonabłonkowy płuca prawego	a	T3NOMo	IIB	d	b	a	a	1.38	0.322083	94	4.54329	7.593	2.02723	1.76233	0.566634	1.03727	0.0365961	0.22	-1.51413	63.7119	6.37119
23	m	op	r	b	B	60	N	1553.11	7.34802	218.799	5.38815	140.878	4.94789	19	2.94444	12.2335	2.50418	199.799	5.29731	128.644	4.85705	47	80		92	96	0.958333	rak gruczołowy płuca lewego s	a	T3NOMO	IIB	d	b	a	a	1.46	0.378436	96	4.56435	15.036	2.71045	3.56409	1.27091	1.6994	0.530274	0.37	-0.994252	74.4246	7.44246
22	m	nop	r	b	B	180	N	2564.45	7.8495	267.13	5.58774	104.167	4.64599	26.4958	3.27699	10.332	2.33524	240.634	5.48328	93.8346	4.54153	64	70	18.4	91	94	0.968085	guz płuca prawego c		T1NOMO	IA	a	a	a	a	2.01	0.698135	88	4.47734	7.158	1.96823	1.55532	0.44168	0.921288	-0.0819828	0.03	-3.50656	99.3007	9.93007
15nop	m	nop	r	b	N		N	1698.22	7.43733	231.179	5.44319	136.13	4.91361	22.9412	3.13294	13.509	2.60336	208.237	5.33868	122.621	4.8091	78	79	27.3	95	106	0.896226	rak gruczołowy płuca prawego	a							1.42	0.350657	81	4.39445	6.469	1.86702	1.2938	0.257584	1.47438	0.388237	0.04	-3.21888	85.9477	8.59477
	m		r	b	B		B	2119	7.6587	304.16	5.71756	143.539	4.96661	26.5277	3.27819	12.519	2.52724	277.632	5.6263	131.02	4.87535	76	84	22.3	106	104	1.01923									1.4	0.336472	96	4.56435	12.839	2.55249	3.04332	1.11295	4.2911	1.45654	0.21	-1.56065	74.5399	7.45399
						Y	19
						B	15
						N	24
						no data	1
4	k		k	c	N		N	2729.64	7.91193	396.897	5.98368	145.402	4.97951	27.9923	3.33193	10.2549	2.32776	368.905	5.91054	135.148	4.90637															1.77	0.57098	74	4.30407	8.4336	2.13222	1.54095	0.432402	3.2643	1.18305	0.04	-3.21888	90.1442	9.01442
9	k		k	c	N		N	2341.49	7.75854	324.817	5.78326	138.722	4.93247	20.6365	3.02706	8.81342	2.17628	304.181	5.71762	129.909	4.86683	55	76		97	107	0.906542									1.64	0.494696	80	4.38203	24.8551	3.21306	4.90965	1.5912	3.0116	1.10247	0.11	-2.20727
58	k		k	c	B	6	B	2276.25	7.73029	350.008	5.85796	153.765	5.03542	28.9366	3.36511	12.7124	2.54258	321.071	5.77166	141.052	4.94913	53	85	43.2	112	115	0.973913									1.79	0.582216	82	4.40672	7.51869	2.01739	1.5223	0.420224	1.7586	0.564518	0.05	-2.99573	84.7666	8.47666
60	k		k	c	N		N	3131	8.04911	447.858	6.10448	143.04	4.96312	36.3493	3.59317	11.6095	2.45182	411.509	6.01983	131.43	4.87848	58	69	35.4	97	104	0.932692									1.87	0.625938	88	4.47734	21.5735	3.07147	4.68758	1.54492	3.22033	1.16948	0.08	-2.52573	89.9297	8.99297
61	k		k	c	B	30	N	2273.36	7.72902	239.577	5.47887	105.384	4.65761	18.1649	2.89949	7.99034	2.07823	221.412	5.40002	97.3939	4.57876	62	64	29	88	102	0.862745									1.58	0.457425	76	4.33073	7.24006	1.97963	1.35863	0.306475	1.43758	0.362961	0.02	-3.91202	89.9756	8.99756
62	k		k	c	B		B	1818.95	7.50601	210.614	5.35003	115.789	4.75177	14.9254	2.70306	8.2055	2.1048	195.688	5.27652	107.583	4.67826	56	63	32.4	85	99	0.858586									1.61	0.476234	73	4.29046	7.29114	1.98666	1.31421	0.273233	2.08092	0.732812	0.02	-3.91202	92.4675	9.24675
63	k		k	c	Y		Y	1979.36	7.59053	249.08	5.51777	125.839	4.835	16.7166	2.8164	8.44546	2.13363	232.364	5.4483	117.393	4.76553	54	54	26.1												1.85	0.615186	99	4.59512	10.2701	2.32923	2.51046	0.920465	1.64593	0.498303	0.02	-3.91202	94.2643	9.42643
64	k		k	c	N		N	1555.65	7.34965	222.092	5.40309	142.765	4.9612	15.8364	2.76231	10.1799	2.32041	206.256	5.32912	132.585	4.88722	72	73	36.6	93	113	0.823009									1.48	0.392042	75	4.31749	11.3422	2.42853	2.10041	0.742132	2.5503	0.936211	0.03	-3.50656	92.4205	9.24205
66	k		k	c	N		N	1837.11	7.51595	201.801	5.30728	109.847	4.69909	13.9056	2.63229	7.56929	2.0241	188.411	5.23862	102.558	4.63043	77	81.7	43.9	96	111	0.864865									1.66	0.506818	91	4.51086	16.4547	2.80061	3.69722	1.30758	5.5021	1.70513	0.03	-3.50656	85.1011	8.51011
70	k		k	c	Y		Y	2038.42	7.61993	257.051	5.54927	126.103	4.8371	16.892	2.82684	8.28681	2.11466	240.159	5.4813	117.816	4.76912	52	79	35.7	78	106	0.735849									1.71	0.536493	97	4.57471	7.70962	2.04247	1.8465	0.613293	2.4771	0.907089	0.12	-2.12026	77.7132	7.77132
76	k		k	c	B		B	1982.3	7.59201	265.365	5.58111	133.868	4.89685	17.0441	2.83581	8.59817	2.15155	248.321	5.51472	125.269	4.83047	64	69													1.815	0.596085	74	4.30407	10.6134	2.36211	1.93923	0.662292	2.3694	0.862637	0.03	-3.50656	137.5	13.75
81	k		k	c	N		N	3904.42	8.26986	481.541	6.17699	123.332	4.81488	33.2647	3.5045	8.51976	2.14239	449.238	6.10755	115.059	4.74544	69	85	29.7	102	107	0.953271									1.763	0.567017	93	4.5326	16.6308	2.81126	3.81893	1.33997	2.71955	1.00047	0.02	-3.91202	107.625	10.7625
82	k		k	c	N		N	2747.69	7.91852	330.72	5.80127	120.363	4.79051	23.0992	3.1398	8.40678	2.12904	307.621	5.72887	111.956	4.71811	62	79	35.7	85	105	0.809524									1.831	0.604862	79	4.36945	11.4837	2.44093	2.24003	0.806488	2.52145	0.924834	0.02	-3.91202	94.709	9.4709
85	k		k	c	N		N	3135.05	8.0504	388.058	5.96115	123.78	4.81851	37.7722	3.63157	12.0484	2.48893	350.286	5.85875	111.732	4.7161	55	60		77	97	0.793814									1.423	0.352767	75	4.31749	12.3109	2.51049	2.2798	0.82409	1.8073	0.591834	0.04	-3.21888	87.936	8.7936
86	k		k	c	N		N	2009.24	7.60551	231.07	5.44272	115.004	4.74496	25.4598	3.2371	12.6713	2.53934	205.611	5.32598	102.332	4.62823	53	78		99	109	0.908257									1.581	0.458058	75	4.31749	14.8079	2.69516	2.74221	1.00876	4.1635	1.42636	0.03	-3.50656	76.206	7.6206
87	k		k	c	N		N	2624.87	7.87279	300.053	5.70396	114.311	4.73893	30.587	3.42058	11.6528	2.45554	269.466	5.59644	102.659	4.63141	55	57		76	94	0.808511									1.478	0.39069	74	4.30407	6.3481	1.84816	1.1599	0.148334	1.5823	0.458879	0.04	-3.21888	78.3118	7.83118
93	k		k	c				1042.82	6.94969	172.783	5.15203	165.687	5.1101	23.065	3.13831	22.1178	3.09638	149.718	5.00875	143.57	4.96682															1.606	0.473747	89	4.48864	18.9546	2.94205	4.16533	1.4268	2.61748	0.962211	0.03	-3.50656	77.7989	7.77989
96	k		k	c	Y		Y	2227.35	7.70857	261.156	5.56512	117.25	4.76431	12.9592	2.56181	5.81824	1.761	248.197	5.51422	111.431	4.71341															1.327	0.282921	81	4.39445	6.7888	1.91527	1.35776	0.305836	1.67304	0.514644	0.02	-3.91202	87.4478	8.74478
98	k		k	c	N		N	1547.06	7.34411	221.566	5.40072	143.217	4.96436	21.7208	3.07827	14.0401	2.64191	199.845	5.29754	129.177	4.86119	56	73		82											1.501	0.406132	91	4.51086	3.806	1.33658	0.855175	-0.156449	1.46994	0.38522	0.03	-3.50656	92.0362	9.20362
100	k		k	c	B	276	N	2733.88	7.91348	386.863	5.95807	141.507	4.95235	32.8971	3.49339	12.0331	2.48766	353.966	5.8692	129.474	4.86348	64	62.5		83	105	0.790476									1.415	0.34713	88	4.47734	10.1566	2.31812	2.20687	0.791573	1.72497	0.545212	0.05	-2.99573	78.4223	7.84223
103	k		k	c	N		N	1108.75	7.01099	112.841	4.72598	101.773	4.62275	6.96867	1.94142	6.28516	1.83819	105.872	4.66223	95.4879	4.559	69	65	36.3	83	104	0.798077									1.72	0.542324	90	4.49981	7.05969	1.9544	1.56882	0.450324	1.56613	0.448605	0.03	-3.50656	79.0094	7.90094
104	k		k	c	N		N	1386.5	7.23454	220.994	5.39813	159.39	5.07135	29.1864	3.3737	21.0504	3.04692	191.808	5.25649	138.339	4.92971	69	89	33.6	78	100	0.78									1.7	0.530628	86	4.45435	10.4949	2.35089	2.22855	0.801353	1.76846	0.57011	0.03	-3.50656	85.6796	8.56796
105	k		k	c	N		N	2358.2	7.76565	343.225	5.83838	145.545	4.98049	29.2758	3.37676	12.4145	2.51887	313.948	5.74923	133.131	4.89133	66	78	45.1	113	108	1.0463									1.73	0.548121	93	4.5326	24.9853	3.21829	5.73737	1.747	3.95395	1.37472	0.04	-3.21888	78.487	7.8487
108	k		k	c	N		N	2413.87	7.78899	317.831	5.76152	131.669	4.88029	20.1458	3.003	8.34586	2.12177	297.704	5.6961	123.331	4.81487	65	60	34.8	75	101	0.742574									1.62	0.482426	83	4.41884	10.0497	2.30754	2.05957	0.722496	2.10814	0.745808	0.06	-2.81341	93.9904	9.39904
109	k		k	c	N		N	2140.1	7.66861	229.46	5.43573	107.219	4.67487	17.5295	2.86389	8.19098	2.10303	211.93	5.35626	99.0282	4.5954	64	64.8	33.8	89	97	0.917526									1.59	0.463734	85	4.44265	9.035	2.20111	1.89623	0.63987	1.68589	0.522294	0.04	-3.21888	77.9703	7.79703
112	k		k	c	N		N	2346.72	7.76077	222.292	5.40399	94.7248	4.55098	17.7365	2.87562	7.55801	2.02261	204.556	5.32084	87.1667	4.46782	67	74	36.5	87	107	0.813084									1.54	0.431782	84	4.43082	8.0277	2.0829	1.665	0.509828	1.38915	0.328693	0.04	-3.21888	88.2641	8.82641
113	k		k	c	B	36	N	2963.4	7.99409	433.397	6.07166	146.25	4.98532	35.572	3.57156	12.0038	2.48522	397.825	5.98601	134.246	4.89967	67	60	31.9	83	100	0.83									1.49	0.398776	99	4.59512	13.3136	2.58879	3.25444	1.18002	3.25798	1.18111	0.04	-3.21888	101.463	10.1463
114	k		k	c	B	168	N	896.498	6.7985	153.071	5.0309	170.743	5.14016	20.789	3.03443	23.1892	3.14368	132.282	4.88493	147.554	4.99419	64	66	39	90	98	0.918367									1.2	0.182322	98	4.58497	10.7794	2.37764	2.60835	0.958717	2.67461	0.983805	0.03	-3.50656	77.5744	7.75744
115	k		k	c	N		N	1663.89	7.41691	280.915	5.63805	168.831	5.1289	29.5995	3.38776	17.7894	2.8786	251.315	5.52671	151.041	5.01755	70	73	36.8	96	109	0.880734									1.64	0.494696	87	4.46591	11.2291	2.41851	2.41218	0.88053	3.56933	1.27238	0.03	-3.50656	100.473	10.0473
118	k		k	c	N		N	3980.21	8.28909	498.417	6.21144	125.224	4.8301	36.4575	3.59615	9.15969	2.21481	461.96	6.13548	116.064	4.75414	66	87	47.7	94	112	0.839286									1.52	0.41871	96	4.56435	10.8893	2.38778	2.58117	0.948241	3.07826	1.12436	0.11	-2.20727	94.9074	9.49074
119	k		k	c	N		N	1508.11	7.31861	212.709	5.35993	141.044	4.94907	17.7879	2.87852	11.7948	2.46766	195.986	5.27804	129.955	4.86719	65	84.7	41.2	101	114	0.885965									1.56	0.444686	97	4.57471	14.8922	2.70084	3.56678	1.27166	3.51471	1.25696	0.02	-3.91202	73.7819	7.37819
121	k		k	c	N		N	2617.46	7.86996	320.857	5.771	122.583	4.80879	31.1785	3.43973	11.9117	2.47752	289.679	5.66877	110.672	4.70657	64	72	37.6	89	98	0.908163									1.61	0.476234	89	4.48864	12.9849	2.56379	2.85347	1.04853	3.34745	1.2082	0.22	-1.51413	85.2029	8.52029
122	k		k	c	N		N	2341.22	7.75843	259.833	5.56004	110.982	4.70937	17.9291	2.88643	7.658	2.03575	241.903	5.48854	103.323	4.63786	63	71	38.3	86	108	0.796296									1.62	0.482426	92	4.52179	8.57441	2.14878	1.94777	0.666684	2.67068	0.982333	0.08	-2.52573	99.5074	9.95074
125	k		k	c	B	48	N	1321.33	7.18639	155.739	5.04818	117.866	4.76955	21.1363	3.05099	15.9963	2.77235	134.685	4.90294	101.932	4.6243	63	61	28.9	76.5	100	0.765									1.56	0.444686	93	4.5326	7.359	1.99592	1.68984	0.524636	2.6407	0.971044	0.08	-2.52573	91.866	9.1866
127	k		k	c	Y		Y	1398.81	7.24338	216.709	5.37856	154.924	5.04293	26.5087	3.27747	18.9508	2.94185	190.201	5.24808	135.973	4.91246	60	52.7	19.7	72.5	90	0.805556									1.57	0.451076	86	4.45435	16.9912	2.8327	3.60801	1.28316	3.0708	1.12194	0.02	-3.91202	92.7765	9.27765
129	k		k	c	Y		Y	2265.35	7.72548	306.981	5.72679	135.512	4.90906	34.5197	3.54153	15.2381	2.7238	272.462	5.6075	120.273	4.78977	69	54	25.9	68	90	0.755556									1.56	0.444686	82	4.40672	4.4215	1.48648	0.895217	-0.110689	1.8258	0.602018	0.03	-3.50656	88.1395	8.81395
133	k		k	c	Y		Y	1555.97	7.34985	216.195	5.37618	138.946	4.93408	18.0976	2.89578	11.6311	2.45368	198.097	5.28876	127.315	4.84666	67	87	36.1	83	112	0.741071									1.56	0.444686	83	4.41884	9.8845	2.29097	2.02571	0.705921	2.7036	0.994584	0.11	-2.20727	94.4712	9.44712
135	k		k	c	Y		Y	1589.43	7.37113	273.47	5.61119	172.055	5.14782	16.753	2.81858	10.5402	2.3552	256.717	5.54797	161.515	5.0846	75	70	43.4	89.5	108	0.828704									1.72	0.542324	93	4.5326	19.1084	2.95013	4.38786	1.47884	3.4709	1.24441	0.05	-2.99573	74.2857	7.42857
136	k		k	c	N		N	2665.5	7.88815	423.923	6.04955	159.041	5.06916	31.6231	3.45389	11.8639	2.4735	392.3	5.97203	147.177	4.99163	67	84	43.1	98	111	0.882883									1.62	0.482426	97	4.57471	14.2991	2.6602	3.42472	1.23102	3.1692	1.15348	0.05	-2.99573	81.7835	8.17835
137	k		k	c	N		N	1596.87	7.3758	207.308	5.33421	129.821	4.86616	25.7532	3.24856	16.1272	2.78051	181.726	5.2025	113.801	4.73445	72	68.7	38.2	85	106	0.801887									1.62	0.482426	87	4.46591	6.5569	1.88052	1.40852	0.342539	1.7136	0.538596	0.05	-2.99573	85.6448	8.56448
138	k		k	c	N		N	1090.73	6.9946	143.567	4.9668	131.625	4.87996	21.3387	3.06052	19.5638	2.97368	122.229	4.80589	112.062	4.71905	68	59	26.9	74	98	0.755102									1.41	0.34359	83	4.41884	15.0776	2.71321	3.08998	1.12816	4.4771	1.49898	0.03	-3.50656	80.0915	8.00915
15	m		k	c	N		N	3360.99	8.11999	513.442	6.24114	152.765	5.0289	48.1382	3.87408	14.3226	2.66184	465.304	6.14269	138.443	4.93046	49	81	17.9	90	104	0.865385									1.93	0.65752	85	4.44265	9.8194	2.28436	2.06086	0.723124	1.8286	0.603551	0.28	-1.27297	85.6502	8.56502
18	m		k	c	N		N	2295.53	7.73872	328.562	5.79473	143.131	4.96376	26.4661	3.27586	11.5294	2.4449	302.096	5.71075	131.602	4.87978	51	95	24.3	112	110	1.01818									2.08	0.732368	96	4.56435	16.1663	2.78293	3.83201	1.34339	5.1783	1.64448	0.06	-2.81341	66.0118	6.60118
22	m		k	c	N		N	2727.65	7.91119	344.83	5.84305	126.42	4.83961	30.6755	3.42346	11.2461	2.42002	314.155	5.74989	115.174	4.74645	63	88		94	113	0.831858									1.96	0.672944	82	4.40672	7.9711	2.07582	1.6139	0.478655	3.0693	1.12145	0.06	-2.81341	81.4286	8.14286
27	m		k	c	Y		Y	1247.05	7.12854	170.629	5.13949	136.826	4.91871	17.1173	2.84009	13.7262	2.61931	153.511	5.03377	123.099	4.81299	55	83		96	110	0.872727									1.99	0.688135	79	4.36945	8.5432	2.14514	1.66645	0.510696	2.6111	0.959772	0.11	-2.20727
28	m		k	c	Y		Y	2312.6	7.74613	360.991	5.88885	156.097	5.05048	25.181	3.22609	10.8886	2.38772	336.881	5.81973	145.672	4.98136	55	69		90	99	0.909091									1.93	0.65752	86	4.45435	7.502	2.01517	1.59302	0.46563	2.9579	1.08448	0.02	-3.91202	82.7982	8.27982
32	m		k	c	Y		Y	2802.87	7.9384	530.767	6.27432	189.365	5.24368	35.9924	3.58331	12.8412	2.55266	494.33	6.2032	176.365	5.17256	61	70		94	102	0.921569									1.73	0.548121	90	4.49981	5.3617	1.67928	1.19149	0.175204	1.3541	0.303137	0.24	-1.42712	84.5455	8.45455
36	m		k	c	N		N	1195.72	7.08651	193.748	5.26656	162.034	5.08781	16.5866	2.8086	13.8716	2.62984	177.161	5.17706	148.162	4.99831	46	92	34.6	112	108	1.03704									2.02	0.703098	76	4.33073	20.2727	3.00928	3.80426	1.33612	2.753	1.01269	0.08	-2.52573	0.130877	0.0130877
38	m		k	c	B		B	2165.07	7.68021	293.222	5.68093	135.433	4.90848	20.9444	3.04187	9.67375	2.26942	272.278	5.60682	125.759	4.83437	62	90													1.97	0.678034	89	4.48864	18.7434	2.93084	4.11892	1.41559	3.5283	1.26082	0.02	-3.91202	88.0184	8.80184
42	m		k	c	B		B	1266.31	7.14386	127.14	4.84529	100.402	4.60919	9.19683	2.21886	7.26273	1.98276	117.943	4.7702	93.1397	4.5341	51	80		112	108	1.03704									1.71	0.536493	88	4.47734	6.3206	1.84381	1.37336	0.317264	1.4814	0.392988	0.08	-2.52573	74.5495	7.45495
44	m		k	c	Y		Y	2057.95	7.62947	282.68	5.64431	137.36	4.9226	25.3869	3.23423	12.336	2.51252	257.293	5.55022	125.024	4.82851	56	85	24	94	101	0.930693									1.67	0.512824	99	4.59512	9.3426	2.23458	2.28375	0.825817	2.6746	0.9838	0.34	-1.07881	86.9663	8.69663
52	m		k	c	Y		Y	1134.89	7.03429	167.867	5.12317	147.915	4.99664	13.0096	2.56569	11.4634	2.43916	154.857	5.0425	136.452	4.91597	56	90		102	106	0.962264									1.87	0.625938	83	4.41884	20.1434	3.00288	4.12815	1.41783	5.3733	1.68144	0.03	-3.50656	129.435	12.9435
54	m		k	c	N		N	1031.54	6.93881	174.156	5.15995	168.831	5.1289	13.941	2.63483	13.5148	2.60378	160.214	5.07651	155.316	5.04546	48	67		94	95	0.989474									1.86	0.620576	90	4.49981	6.02286	1.79556	1.33841	0.291485	2.3011	0.833387	0.08	-2.52573	65.5405	6.55405
65	m		k	c	N		N	1788.87	7.48934	265.952	5.58332	148.671	5.00173	14.6005	2.68105	8.16185	2.09947	251.867	5.5289	140.797	4.94732	73	85	18.4	90.8	110	0.825455									1.48	0.392042	93	4.5326	7.6269	2.03168	1.75136	0.560394	3.0322	1.10929	0.08	-2.52573	91.4984	9.14984
67	m		k	c	Y		Y	1080.99	6.98563	150.566	5.0144	139.286	4.93653	14.2146	2.65427	13.1497	2.5764	136.352	4.91524	126.136	4.83736	66	83	26.7	99	103	0.961165									2.042	0.71393	88	4.47734	11.3702	2.43099	2.47055	0.904442	2.3989	0.87501	0.04	-3.21888	91.6667	9.16667
69	m		k	c	Y		Y	1493.15	7.30864	196.841	5.2824	131.83	4.88151	14.9891	2.70733	10.0386	2.30644	181.852	5.20319	121.791	4.80231	59	86	31.7	97	104	0.932692									1.919	0.651804	93	4.5326	7.03372	1.95072	1.61515	0.479428	2.0664	0.725808	0.04	-3.21888	84.689	8.4689
72	m		k	c	N		N	1293.23	7.1649	207.368	5.33449	160.349	5.07735	17.2382	2.84713	13.3296	2.58999	190.129	5.24771	147.019	4.99056	48	71	22.2	89	91	0.978022									1.926	0.655445	77	4.34381	8.22006	2.10658	1.56283	0.446496	2.37762	0.866099	0.24	-1.42712	209.877	20.9877
73	m		k	c	Y		Y	1963.33	7.5824	252.504	5.53143	128.61	4.85678	14.7046	2.68816	7.48963	2.01352	237.799	5.47143	121.12	4.79678	64	86.5	28.4	102	107	0.953271									2.022	0.704087	95	4.55388	11.9907	2.48413	2.81263	1.03412	1.92037	0.652516	0.07	-2.65926	68.5851	6.85851
74	m		k	c	N		N	2613.71	7.86853	339.341	5.827	129.831	4.86623	19.0006	2.94447	7.26958	1.9837	320.34	5.76938	122.561	4.80861	46	118													1.769	0.570414	97	4.57471	13.8743	2.63004	3.32298	1.20086	2.30572	0.835391	0.03	-3.50656	87.0732	8.70732
79	m		k	c	N		N	1533.5	7.33531	233.217	5.45197	152.081	5.02442	28.5376	3.35122	18.6094	2.92367	204.679	5.32144	133.472	4.89389	49	78													2.029	0.707543	93	4.5326	7.69312	2.04033	1.76657	0.569039	1.36976	0.314637	0.03	-3.50656	86.2233	8.62233
80	m		k	c	N		N	741.598	6.60881	102.396	4.62884	138.074	4.92779	6.57947	1.88395	8.87201	2.1829	95.8161	4.56243	129.202	4.86138	45	115	24.7	110	102	1.07843									1.437	0.362558	89	4.48864	15.0661	2.71245	3.31082	1.19719	2.4215	0.884389	0.04	-3.21888	89.2683	8.92683
84	m		k	c	N		N	2173.97	7.68431	259.927	5.5604	119.563	4.78384	21.6245	3.07383	9.94697	2.29727	238.302	5.47354	109.616	4.69698	58	84	24.8	92	103	0.893204									1.879	0.63074	86	4.45435	8.9971	2.1969	1.9105	0.647363	1.53345	0.427523	0.04	-3.21888	95.8333	9.58333
88	m		k	c	N		N	2214.9	7.70296	306.526	5.7253	138.392	4.93009	22.7086	3.12274	10.2526	2.32754	283.817	5.64833	128.14	4.85312	49	72													1.7	0.530628	77	4.34381	12.3997	2.51767	2.35748	0.857593	4.1588	1.42523	0.03	-3.50656	67.6477	6.76477
91	m		k	c	Y		Y	1604.55	7.3806	238.512	5.47442	148.647	5.00157	13.4959	2.60239	8.41102	2.12954	225.016	5.41617	140.236	4.94333															1.496	0.402795	96	4.56435	8.1961	2.10366	1.94278	0.66412	0.914181	-0.089727	0.03	-3.50656	82.2949	8.22949
99	m		k	c	N		N	1532.08	7.33438	268.777	5.59388	175.434	5.16726	25.2149	3.22744	16.458	2.80081	243.563	5.49537	158.976	5.06875	60	112		110											1.715	0.539413	97	4.57471	20.5203	3.02141	4.91474	1.59224	3.35555	1.21062	0.07	-2.65926	63.1689	6.31689
117	m		k	c	N		N	1106.23	7.00871	162.065	5.088	146.502	4.98704	9.1946	2.21862	8.31165	2.11766	152.87	5.02959	138.19	4.92863	37	87	20.9	100	109	0.917431									1.54	0.431782	86	4.45435	7.0424	1.95195	1.49542	0.402409	0.798064	-0.225567	0.05	-2.99573	84.5455	8.45455
139	m		k	c	N		N	2799.91	7.93734	320.686	5.77046	114.534	4.74087	20.532	3.02199	7.3331	1.9924	300.154	5.70429	107.201	4.67471	64	88	24.3	105	104	1.00962									1.71	0.536493	82	4.40672	10.2488	2.32716	2.07507	0.729993	2.0561	0.720811	0.06	-2.81341	85.0746	8.50746
106	m		k	c	N		N	1845.6	7.52056	204.554	5.32083	110.834	4.70803	16.2508	2.78814	8.80516	2.17534	188.303	5.23805	102.028	4.62525	63	59	32.9	83	95	0.873684									1.53	0.425268	84	4.43082	11.417	2.4351	2.36797	0.862031	2.34722	0.85323	0.11	-2.20727	72.5581	7.25581
120	k		k	c	N		N	1776.3	7.48229	162.747	5.0922	91.6214	4.51766	16.0547	2.776	9.0383	2.20147	146.693	4.98834	82.5832	4.41381	70	61	30	77	97	0.793814									1.55	0.438255	81	4.39445	6.34808	1.84815	1.26962	0.238714	2.23138	0.80262	0.08	-2.52573	89.1304	8.91304
ziel	m		k	c	N		N	1343.62	7.20312	209.103	5.34283	155.627	5.04746	22.8363	3.12835	16.9962	2.83299	186.266	5.22718	138.631	4.93181		95													1.83	0.604316	77.29	4.34756	18.43	2.91398	3.51717	1.25766	9.46492	2.24759	0.04	-3.21888	75.8465	7.58465
sol	m		k	c	B	60	N	2076.77	7.63857	296.447	5.69187	142.744	4.96106	24.0354	3.17953	11.5735	2.44871	272.411	5.60731	131.171	4.8765	43	60	16.2	78	89	0.876404									1.89	0.636577	81.14	4.39618	9.679	2.26996	1.93915	0.662248	2.93693	1.07737	0.02	-3.91202	68.2171	6.82171
błasz	m		k	c	y		y	1553.8	7.34846	210.044	5.34732	135.181	4.90661	17.4124	2.85718	11.2063	2.41648	192.631	5.26078	123.974	4.82007	36	78	22.1	86	97	0.886598									1.88	0.631272	81.01	4.39457	11.776	2.46606	2.35549	0.856749	2.81172	1.0338	0.21	-1.56065	66.9903	6.69903
nowin	m		k	c	B	12	B	1260.04	7.1389	173.476	5.15604	137.675	4.9249	17.3358	2.85278	13.7582	2.62163	156.14	5.05075	123.917	4.81961	34	82	23	94	103	0.912621									1.79	0.582216	79.73	4.37865	13.661	2.61455	2.68936	0.989304	1.65022	0.500912	0.04	-3.21888	96.7552	9.67552
lew	m		k	c	N		N	1666.31	7.41837	256.496	5.54711	153.93	5.0365	24.5115	3.19914	14.71	2.68853	231.984	5.44667	139.22	4.93606	34	110	26.6	103	114	0.903509									1.92	0.652325	80.48	4.38801	21.184	3.05325	4.2096	1.43737	1.08803	0.0843709	0.03	-3.50656	69.3023	6.93023
taroc	m		k	c	Y		Y	1432.34	7.26707	176.647	5.17415	123.327	4.81484	17.9457	2.88735	12.5289	2.52804	158.701	5.06702	110.798	4.70771	48	78	21.3	90	97	0.927835									1.78	0.576613	100.2	4.60717	8.154	2.09851	2.01736	0.70179	0.872064	-0.136892	0.11	-2.20727	77.619	7.7619
rusin	m		k	c	Y		Y	2168.84	7.68195	343.925	5.84042	158.575	5.06623	23.2463	3.14615	10.7183	2.37195	320.679	5.77044	147.857	4.99625	37	105	31.6	102	110	0.927273									1.78	0.576613	71.33	4.26732	10.405	2.34229	1.83256	0.605716	1.57798	0.456146	0.31	-1.17118	75.2232	7.52232
kijowski	m		k	c	Y		Y	1864.26	7.53062	372.661	5.92067	199.897	5.2978	32.7044	3.48751	17.5428	2.86464	340.025	5.82902	182.391	5.20615	62	68		88.5	89	0.994382									1.52	0.41871	80.39	4.38689	8.004	2.07994	1.58874	0.462944	0.621398	-0.475784	0.08	-2.52573	82.8638	8.28638
stacherczak	m		k	c	B	12	B	1775.35	7.48175	261.517	5.5665	147.305	4.9925	11.1623	2.41254	6.28737	1.83854	250.355	5.52288	141.017	4.94888		92		101	110	0.918182									1.93	0.65752	69.19	4.23686	6.984	1.94362	1.19314	0.176591	2.65928	0.978055	0.39	-0.941609	68.3128	6.83128
macheta	m		k	c	Y		Y	1186.31	7.0786	165.43	5.10855	139.449	4.9377	14.9967	2.70783	12.6415	2.53699	150.504	5.01399	126.867	4.84314																	78.69	4.36552							0.11	-2.20727
józefowicz	m		k	c	Y		Y	1964.71	7.5831	235.903	5.46342	120.07	4.78808	21.9339	3.08803	11.1639	2.41269	213.969	5.36583	108.906	4.69049	38	92		98	96	1.02083									2.04	0.71295	91.07	4.51163	12.192	2.50078	2.74154	1.00852	9.64043	2.26597	0.04	-3.21888	109.744	10.9744
kozłowski	m		k	c	N		N	2138.16	7.6677	215.677	5.37378	100.87	4.61384	22.728	3.1236	10.6297	2.36365	192.949	5.26243	90.2406	4.50248	66	78	45.1	113	108	1.0463									1.73	0.548121	69.57	4.24233	8.135	2.09618	1.39741	0.334622	3.99529	1.38512	0.03	-3.50656	85.5792	8.55792
biduszko	m		k	c	N		N	2070.34	7.63547	302.023	5.7105	145.881	4.98279	43.557	3.77407	21.0386	3.04636	258.466	5.55476	124.842	4.82705	34	94		103	113	0.911504									1.78	0.576613	99.29	4.59804	4.383	1.47773	1.07454	0.0718912	7.37233	1.99773	0.05	-2.99573	79.9511	7.99511
ptaszek	m		k	c	Y		Y	1570.83	7.35936	191.332	5.25401	121.803	4.8024	25.9243	3.25518	16.5035	2.80357	165.408	5.10841	105.299	4.65681		102	23.6	108	110	0.981818									2.1	0.741937	80.89	4.39309	28.21	3.33968	5.63434	1.72888	9.09035	2.20721	0.03	-3.50656	89.1089	8.91089
maliszewski	m		k	c				977.305	6.8848	132.95	4.88997	136.037	4.91293	10.548	2.35594	10.7929	2.37889	122.402	4.80731	125.244	4.83027	41	81		95	96	0.989583									1.92	0.652325	94.69	4.55061	10.008	2.30338	2.3399	0.850106	2.35151	0.855059	0.03	-3.50656	81.6964	8.16964
[truncated: 9 more columns]

## Sheet: meta
lp	SEX	OP- operacyjny rak, NOP - nieoperacyjny rak	R- cancer, K - control	a - glucose metabolism disturbances, b - no disturbances	smoking status	od kiedy nie pali/MIESIĄC	smoking status Y - yes, N - no, B - before	energy	ln energy	CARBOHYDRATE TOTAL	ln cab	CARB TOTAL/1000	ln carb/1000	FIBER	ln fiber	FIBER/1000	ln fiber/1000	DIGEST CARB	ln dig carb	DIGEST CARB/1000	ln dig carb 1000	age	body mass	% adipose tissue	waist circumference	hip circumference	WHR	type of lung cancer	typ 1- nsclc; 2- SCLC	stage of disease	classification	stage of disease	stage I-III (a) vs IV (b)	TAS	ln TAS	glucose	ln glu	insulin	ln ins	homa	ln homa	C-peptide	ln c-pep	BHB	ln bhb	fructosamine/alb	ln fruct/alb	lactate	lact
	k		r	a	B		B	2525.32	7.83412	327.873	5.79263	129.834	4.86626	26.3763	3.27247	10.4448	2.3461	301.496	5.70876	119.39	4.78239	68	51	21.3	88	94	0.93617	rak niedrobnokomórkowy	a	s T1bNOMO	IA	a	a	1.7	0.530628	126	4.83628	25.06	3.22127	7.79644	2.05367	3.2299	1.17245	0.22	-1.51413	91.0755	4.51169	1.31	0.270027
44	k	OP	r	a	Y		Y	2881.87	7.9662	405.637	6.00546	140.755	4.94702	29.6354	3.38897	10.2834	2.33053	376.001	5.92959	130.471	4.87115	59	56	31	82	93	0.88172	rak niedrobnokomórkowy s	a	T2aN2MO	IIIA	e	a	1.946	0.665776	127	4.84419	7.36685	1.99699	2.3101	0.83729	2.1192	0.75104	0.08	-2.52573	82.2473	4.40973	1.18	0.165514
15	k	op	r	a	B	600	N	2493.12	7.82129	350.395	5.85906	140.545	4.94553	22.7524	3.12467	9.1261	2.21114	327.642	5.79192	131.419	4.87839	66	92	23.5	104	107	0.971963	rak niedrobnokomórkowy płuca prawego C T3aN1MO	a		IIIA	e	a	1.87	0.625938	129	4.85981	25.71	3.24688	8.18911	2.10281	7.39136	2.00031	0.12	-2.12026	74.7253	4.31382	2.4	0.875469
49	k	op	r	a	B	120	N	2664.59	7.88781	300.006	5.7038	112.59	4.72375	24.1281	3.18338	9.05507	2.20332	275.878	5.61996	103.535	4.63991	66	74	38.1	105	106	0.990566	rak niedrobnokomórkowy s	a	T20NOMO	IB	b	a	1.746	0.557327	130	4.86753	13.25	2.584	4.25309	1.44764	1.49106	0.399486	0.55	-0.597837	83.5913	4.42594	3.05	1.11514
99	k	op	r	a	Y		Y	4068.89	8.31113	472.976	6.15905	116.242	4.75567	31.5129	3.4504	7.74482	2.04702	441.464	6.0901	108.497	4.68672	62	80	40	102	117	0.871795	rak niedrobnokomórkowy s	a	T2bNOMO	IB	b	a	1.85	0.615186	132	4.8828	43.26	3.76723	14.0996	2.64614	9.49351	2.25061	0.04	-3.21888	140	4.94164	2.39	0.871293
61	k	OP	r	a				4394.71	8.38816	609.515	6.41266	138.693	4.93226	45.3831	3.81514	10.3267	2.33474	564.131	6.33529	128.366	4.85488	63						rak drobnokomórkowy s	b	T1bNOMO	IA	a	a	1.842	0.610852	134	4.89784	6.67278	1.89804	2.20778	0.791989	2.8906	1.06147	0.17	-1.77196	65.328	4.17942	0.95	-0.0512933
81	k	op	r	a	B		B	1453.93	7.28203	195.083	5.27342	134.176	4.89915	19.5657	2.97378	13.4571	2.59951	175.517	5.16774	120.719	4.79346	61	89	26.5	107	101	1.05941	rak niedrobnokomórkowy s	a	T2aNOMO	IB	b	a	1.33	0.285179	135	4.90527	110.267	4.70291	36.7558	3.6043	6.24516	1.83181	0.06	-2.81341	99.41	4.59925	2.61	0.95935
45	k	op	r	a	B		B	3493.44	8.15864	433.481	6.07185	124.084	4.82096	33.8648	3.52238	9.69382	2.27149	399.616	5.9905	114.39	4.73962	67	89	39.7	92	115	0.8	rak niedrobnokomórkowy s	a	T2aNOMO	IB	b	a	1.758	0.564177	135	4.90527	17.3777	2.85518	5.79255	1.75657	2.69766	0.992384	0.08	-2.52573	73.7094	4.30013	2.48	0.908259
97	k	op	r	a	N		N	2655.45	7.88437	399.835	5.99105	150.572	5.01444	43.5972	3.77499	16.4181	2.79838	356.237	5.8756	134.153	4.89898	61	69	33.4	84	110	0.763636	rak niedrobnokomórkowy s	a	T2AN2MO	IIIA	e	a	1.63	0.48858	138	4.92725	30.687	3.42384	10.4563	2.34721	11.6949	2.45915	0.03	-3.50656	65.0602	4.17531	2.26	0.815365
62	k	op	r	a	B		B	2644.98	7.88042	352.038	5.86374	133.097	4.89108	29.4525	3.38278	11.1353	2.41012	323.118	5.77802	122.163	4.80536	55	75	39.2	90.6	108	0.838889	rak niedrobnokomórkowy s	a	T1aNOMO	IA	a	a	1.339	0.291923	140	4.94164	81.837	4.40473	28.2893	3.34248	11.6429	2.45469	0.03	-3.50656	88.303	4.48077	4.35	1.47018
93	k	op	r	a	N		N	3383.29	8.1266	506.352	6.22723	149.663	5.00838	32.2385	3.47316	9.52876	2.25432	474.113	6.16144	140.134	4.9426	64	85	38.7	115	108	1.06481	rak gruczołowy s	a	T1aN2MO EGRF-ujemny	IIIA	e	a	1.76	0.565314	142	4.95583	23.323	3.14944	8.17745	2.10138	4.48216	1.50011	0.05	-2.99573	105.966	4.66312	2.43	0.887891
55	k	op	r	a	B		B	2593.6	7.8608	283.211	5.64619	109.196	4.69315	22.433	3.11053	8.64937	2.15749	260.778	5.56367	100.547	4.61062	77	56	23.9	79	86	0.918605	rak niedrobnokomórkowy	a	s T1aNOMO	IA	a	a	1.263	0.23349	143	4.96284	34.441	3.53925	12.1606	2.49821	4.27748	1.45336	0.11	-2.20727	99.7817	4.60299	2.43	0.887891
61	k	op	r	a	B	96	N	1683.21	7.42846	226.859	5.42433	134.777	4.90362	18.065	2.89397	10.7324	2.37327	209.326	5.34389	124.361	4.82319	66	80	33.9	96	113	0.849558	rak niedrobnokomórkowy s	a	T2bNOMO	IB	b	a	1.842	0.610852	150	5.01064	6.501	1.87196	2.40778	0.878704	2.3593	0.858366	0.15	-1.89712	71.2182	4.26575	1.05	0.0487902
13	k	op	r	a	B	84	N	2463	7.80914	318.842	5.7647	129.453	4.86332	17.4412	2.85884	7.08129	1.95746	301.401	5.70844	122.371	4.80706	75	61	35.5	83	91	0.912088	rak niedrobnokomórkowy s	a	T2aNOMO	IB	b	a	1.37	0.314811	158	5.0626	82.1806	4.40892	32.0606	3.46763	6.08186	1.80531	0.05	-2.99573			2.03	0.708036
28	k		r	a	B	180	N	1797.32	7.49405	260.984	5.56446	145.207	4.97816	20.4289	3.01695	11.3663	2.43065	240.555	5.48295	133.841	4.89665	81	58	19.7	93.5	98	0.954082	rak niedrobnokomórkowy s T1bNOMO	a	T1bNOMO	IA	a	a	1.53	0.425268	175	5.16479	47.063	3.85149	20.3359	3.01239	8.97034	2.19392	0.05	-2.99573	101.208	4.61718	1.3	0.262364
64	k	NOP	r	a	B	5	B	3773.63	8.23579	468.002	6.14847	124.019	4.82044	34.8776	3.55184	9.24245	2.22381	433.674	6.07229	114.922	4.74426	69	106	50	118	136	0.867647	rak niedrobnokomórkowy	a	III A	IIIA	e	a	1.938	0.661657	201	5.3033	15.2483	2.72447	7.56767	2.02388	4.14781	1.42258	0.12	-2.12026	111.282	4.71207	3.09	1.12817
81	k	op	r	a	B	72	N	2536.6	7.83858	333.544	5.80977	131.492	4.87895	22.7624	3.12511	8.97357	2.19428	310.781	5.73909	122.519	4.80826	66	85	38	110	120	0.916667	rak niedrobnokomórkowy płuca lewego sT1bNOMO	a		IA	a	a	1.46	0.378436	286	5.65599	96.706	4.57168	68.2912	4.22378	9.77334	2.27966	0.11	-2.20727	88.8889	4.48739	2.84	1.0438
27	k	op	r	a	B	2	B	2390.72	7.77935	307.691	5.7291	128.702	4.8575	26.6114	3.28134	11.1311	2.40974	281.612	5.64053	117.794	4.76894	63	88	39.1	110	116	0.948276	rak niedrobnokomórkowy	a	s T1bNOMO	IA	a	a	1.44	0.364643	296	5.69036	62.536	4.13574	45.7053	3.82221	1.26586	0.235753	0.02	-3.91202	145.225	4.97828	3.18	1.15688
16	m	op	r	a	Y		Y	3374.33	8.12395	466.858	6.14603	138.356	4.92983	32.8247	3.49118	9.72776	2.27498	434.034	6.07312	128.628	4.85693	56	71	31.2	93	90	1.03333	rak niedrobnokomórkowy płuca prawego s	a	T2AN1MO	IB	b	a	1.34	0.29267	123	4.81218	21.2052	3.05425	6.4401	1.86254	7.87433	2.06361	0.1	-2.30259			2.03	0.708036
31	m	OP	r	a	B	180	N	2967.74	7.99556	407.865	6.01094	137.433	4.92313	28.9876	3.36687	9.76754	2.27906	378.877	5.93721	127.665	4.84941	68	81	29	105	101	1.0396	rak niedrobnokomórkowy płuca prawego s	a	T1aNOMO	IA	a	a	2.55	0.936093	129	4.85981	5.27662	1.66329	1.6807	0.519211	2.92485	1.07324	1.19	0.173953			1.15	0.139762
40	m	op	r	a	B	0.5	B	3268.01	8.09194	323.304	5.77859	98.9298	4.59441	32.5684	3.48334	9.9658	2.29916	290.735	5.67241	88.964	4.48823	62	70	15.9	96	102	0.941176	rak niedrobnokomórkowy płuca lewego s	a	T2NOMO	IB	b	a	1.454	0.374318	150	5.01064	78.8842	4.36798	29.2164	3.37473	8.44207	2.13323	0.04	-3.21888	71.0816	4.26383	4.01	1.38879
64	m	OP	r	a	N		N	2629.24	7.87445	258.371	5.5544	98.2685	4.5877	20.9942	3.04424	7.98488	2.07755	237.377	5.46965	90.2834	4.50295							rak niedrobnokomórkowy płuca lewego s	a	T3N1MO	IIIA	e	a	1.749	0.559044	125	4.82831	21.5823	3.07187	6.66121	1.8963	3.70909	1.31079	0.36	-1.02165	61.4511	4.11824	1.51	0.41211
85	m	OP	r	a	B	312	N	2461.86	7.80867	312.83	5.74566	127.071	4.84474	23.6106	3.1617	9.59056	2.26078	289.219	5.66718	117.48	4.76627	78	76	23.6	94	102	0.921569	rak gruczołowy płuca lewego p	a	T2bNOMO	IB	b	a	1.66	0.506818	110	4.70048	80.5904	4.38938	21.8888	3.08597	8.26443	2.11196	0.14	-1.96611	63.7584	4.1551	1.88	0.631272
10	m	op	r	a	Y		Y	2032.84	7.61719	251.694	5.52821	123.814	4.81878	25.8256	3.25137	12.7042	2.54193	225.868	5.41995	111.11	4.71052	55	61	11.3	84	92	0.913043	rak niedrobnokomórkowy płuca prawego s	a	T1bNOMO	IA	a	a	1.73	0.548121	144	4.96981	3.75139	1.32213	1.33383	0.288052	2.47644	0.906822	0.06	-2.81341	87.9765	4.47707	2.15	0.765468
99	m	NOP	r	a	B		B	3258.33	8.08897	453.622	6.11726	139.219	4.93605	25.0118	3.21935	7.67624	2.03813	429.142	6.06179	131.706	4.88057	70	58	7.1	83.2	93	0.894624	rak niedrobnokomórkowy płuca prawego s	a	T1ANOMO	IA	a	a	1.184	0.168899	110	4.70048	18.784	2.93301	5.10183	1.6296	5.88843	1.77299	0.05	-2.99573	75.4377	4.32331	1.55	0.438255
18	m	nop	r	a	B	228	N	3671.29	8.2083	430.576	6.06512	117.282	4.76458	25.6703	3.24533	6.99217	1.94479	404.906	6.00366	110.29	4.70311	68	87					rak niedrobnokomórkowy płuca lewego s	a	T1bNOMO	IA	a	a	1.61	0.476234	160	5.07517	21.4345	3.065	8.46795	2.13629	2.53782	0.931306	0.08	-2.52573	64.8903	4.1727	4.39	1.47933
3	m	NOP	r	a	Y	48	N	3436.45	8.14219	445.359	6.09888	129.599	4.86444	21.9316	3.08793	6.38205	1.85349	423.428	6.04838	123.217	4.81394	60	61					rak płaskonabłonkowy płuca prawego		IIIB	IIIB	f	a	1.41	0.34359	101	4.61512	9.92588	2.29515	2.47534	0.906379	1.66264	0.508406	0.12	-2.12026	85.0129	4.4428	2.5	0.916291
90a	m		r	a	Y		Y	1727.08	7.45419	229.125	5.43427	132.666	4.88783	16.9137	2.82813	9.79323	2.28169	212.212	5.35758	122.873	4.81115	78						rak niedrobnokomórkowy płuca lewego S	a	T1bNOMO	IA	a	a	1.41	0.34359	109	4.69135	6.297	1.84007	1.69475	0.527534	1.3328	0.287284	0.18	-1.7148	93.3333	4.53618	2.24	0.806476
89	m	op	r	a	B	204	N	3024.02	8.01434	434.586	6.07439	143.711	4.96781	27.9155	3.32918	9.23127	2.2226	406.67	6.008	134.48	4.90142	80	95	25.3	103	106	0.971698	rak niedrobnokomórkowy płuca lewego S	a	T2aN1MO	IIB	d	a	1.57	0.451076	117	4.76217	82.522	4.41306	23.8397	3.17135	11.7318	2.4623	0.77	-0.261365	76.4205	4.33625	2.32	0.841567
88	m	op	r	a	B	36	N	2118.85	7.65863	297.947	5.69692	140.617	4.94604	19.4163	2.96611	9.16362	2.21524	278.531	5.62953	131.454	4.87865	60	100	32.4	122	134	0.910448	rak płaskonabłonkowy płuca prawego s		T2aN1Mo	IIB	d	a	1.7	0.530628	126	4.83628	77.06	4.34458	23.9742	3.17698	10.036	2.30617	0.04	-3.21888	76.7857	4.34102	2.1	0.741937
79	m	op	r	a	N		N	3542.8	8.17267	441.088	6.08925	124.503	4.82433	31.6332	3.45421	8.92885	2.18929	409.455	6.01483	115.574	4.74991	74	83	21.6	113	116	0.974138	rak niedrobnokomórkowy płuca prawego S	a	T1bNOMO	IA	a	a	2.031	0.708528	157	5.05625	20.035	2.99748	7.76665	2.04984	11.4831	2.44088	0.07	-2.65926	76.1517	4.33273	2.92	1.07158
75	m	op	r	a	B		B	2471.14	7.81243	388.302	5.96178	157.135	5.0571	24.5127	3.19919	9.91959	2.29451	363.789	5.89657	147.215	4.99189	64	81	29.2	89	92	0.967391	rak niedrobnokomórkowy płuca lewego S	a	T2aNOMO	IB	b	a	1.76	0.565314	132	4.8828	15.297	2.72766	4.98569	1.60657	8.57242	2.14855	0.26	-1.34707	72.2365	4.27995	1.2	0.182322
74	m	nop	r	a	B	0.25	B	2444.66	7.80166	330.022	5.79916	134.997	4.90525	27.2679	3.30571	11.1541	2.41181	302.754	5.71292	123.843	4.81901	65	69	17.3	87	95	0.915789	rak płaskonabłonkowy płuca prawego T4N2Mo	a	IIIB	IIIB	f	a	1.781	0.577175	111	4.70953	23.883	3.17317	6.54571	1.87881	10.8304	2.38236	0.05	-2.99573	97.1952	4.57672	2.81	1.03318
39	m	nop	r	a	B	0.25	Y	3609.18	8.19124	540.58	6.29264	149.779	5.00916	46.1089	3.83101	12.7754	2.54752	494.47	6.20349	137.003	4.92001	62	92	35.8	107	101	1.05941	rak płaskonabłonkowy płuca prawego C T4N1MO	a	IIIA	IIIA	e	a	1.38	0.322083	140	4.94164	25.263	3.22934	8.73289	2.1671	7.09391	1.95924	0.04	-3.21888	112.61	4.72393	3.67	1.30019
35	m		r	a	B	192	N	1746.7	7.46548	244.243	5.49816	139.831	4.94044	17.5577	2.86549	10.0519	2.30777	226.685	5.42356	129.779	4.86583	69					#DIV/0!	rak niedrobnokomórkowy płuca prawego s	a	T2N1MO	IIB	d	a	1.38	0.322083	116	4.75359	21.423	3.06447	6.13597	1.81417	2.55495	0.938035	0.29	-1.23787	77.5561	4.351	3.33	1.20297
62	k	nop	r	b	N		N	1991.31	7.59655	284.431	5.65049	142.836	4.9617	24.5347	3.20009	12.3209	2.5113	261.091	5.56487	131.116	4.87608	71	73	40.6	96	101	0.950495	rak niedrobnokomórkowy płuca lewego	b	T4NOMO	IIIB	f	a	0.96	-0.040822	92	4.52179	12.8897	2.55643	2.92802	1.07433	3.14236	1.14497	0.05	-2.99573	105.788	4.66144	1.69	0.524729
27	k	nop	r	b	B	2	B	2629.62	7.8746	428.267	6.05975	162.862	5.09291	31.1088	3.43749	11.8301	2.47065	397.157	5.98433	151.032	5.01749	76	69	46.5	98	112	0.875	rak drobnokomórkowy płuca prawego Ld	b	LD	LD	b	a	1.58	0.457425	84	4.43082	11.1576	2.41212	2.31417	0.839049	2.73753	1.00705	0.07	-2.65926	96.793	4.57257	2.42	0.883768
95	k	op	r	b	Y		Y	2267.88	7.7266	288.049	5.66313	127.013	4.84429	22.811	3.12724	10.0583	2.3084	265.238	5.58063	116.954	4.76178	74	55	27.7	98	102	0.960784	rak niedrobnokomórkowy s	a	T1ANOMO	IA	a	a	1.93	0.65752	95	4.55388	6.744	1.90865	1.58193	0.458643	2.79919	1.02933	1.11	0.10436	77.2861	4.34751	2.73	1.0043
90	k	op	r	b	B	1	B	2546.17	7.84234	337.026	5.82016	132.366	4.88557	27.5357	3.31548	10.8146	2.38089	309.489	5.73492	121.551	4.80033	55	74	47.3	97	111	0.873874	rak niedrobnokomórkowy s	a	T2ANOMO	IB	b	a	1.27	0.239017	96	4.56435	92.952	4.53208	22.0331	3.09254	9.0185	2.19928	0.05	-2.99573	83.8554	4.42909	2.24	0.806476
78	k	op	r	b	N		N	2126.64	7.6623	292.698	5.67914	137.634	4.9246	34.6399	3.54501	16.2886	2.79046	258.247	5.55392	121.435	4.79938	66	85	33.8	115	119	0.966387	rak płaskonabłonkowy płuca prawego s	a	T2aNOMO	IB	b	a	1.656	0.504405	97	4.57471	112.744	4.72512	27.0029	3.29594	12.2432	2.50497	0.06	-2.81341	86.1718	4.45634	4.52	1.50851
76	k	op	r	b	N		N	2145.92	7.67132	325.549	5.78551	151.706	5.02195	26.0665	3.26065	12.147	2.49708	299.483	5.70206	139.559	4.93849	41	90	37.2	108	112	0.964286	rak gruczołowy	a	T2aN1MO	IIB	d	a	1.743	0.555608	88	4.47734	38.333	3.64631	8.32915	2.11976	7.06869	1.95568	0.24	-1.42712	76.127	4.3324	3.09	1.12817
71	k	op	r	b	B	600	N	2582.22	7.8564	310.818	5.73921	120.369	4.79056	26.3181	3.27026	10.1921	2.32161	284.5	5.65073	110.176	4.70208	69	82	40	107	115	0.930435	rak niedrobnokomórkowy płuca lewego	a	pT2aNOMO	IB	b	a	1.611	0.476855	85	4.44265	15.809	2.76058	3.31794	1.19934	11.2346	2.419	0.14	-1.96611	94.5287	4.5489	2.02	0.703098
63	k		r	b				2139.61	7.66838	253.772	5.53644	118.607	4.77581	20.7203	3.03111	9.68414	2.27049	233.052	5.45126	108.922	4.69064	64						rak niedrobnokomórkowy płuca lewego S	a	T1aNOMO	IA	a	a	1.579	0.456792	84	4.43082	1.157	0.14583	0.23997	-1.42724	0.134292	-2.00774	0.07	-2.65926	102.719	4.632	3.91	1.36354
24	k	nop	r	b	Y		Y	2458.17	7.80717	434.884	6.07508	176.914	5.17566	33.9484	3.52484	13.8104	2.62543	400.936	5.9938	163.103	5.09438	65	43	26.9	65	82.8	0.785024	gruczolakorak płuca lewego	a	T3NOMO	IIIA	e	a	1.35	0.300105	83	4.41884	6.41	1.85786	1.31365	0.272813	1.00054	0.000536684	0.04	-3.21888	89.5652	4.49497	1.9	0.641854
71	m	nop	r	b	Y		Y	1449.81	7.27919	160.66	5.07929	110.815	4.70786	12.4546	2.52209	8.59051	2.15066	148.206	4.9986	102.224	4.62717	61	61	25.6	84	86	0.976744	rak niedrobnokomórkowy płuca lewego	a	T2aN3Mo	IIIB	f	a	2.013	0.699626	91	4.51086	8.41504	2.13002	1.89079	0.636993	3.36009	1.21197	0.53	-0.634878	73.0195	4.29073	2.31	0.837248
53	m	NOP	r	b	B	120	N	2494.63	7.82189	240.757	5.48379	96.5101	4.56965	15.7066	2.75408	6.29617	1.83994	225.05	5.41632	90.2139	4.50218	72	77	30.4	84	96	0.875	rak płaskonabłonkowy płuca lewego T4N2MO	a	IIIB	IIIB	f	a			89	4.48864	9.29019	2.22896	2.04155	0.713708	4.77347	1.56307	0.15	-1.89712	111.696	4.71578	2.87	1.05431
9	m	NOP	r	b	B	1	B	1666.72	7.41861	180.567	5.1961	108.337	4.68524	13.0619	2.5697	7.83688	2.05884	167.505	5.12101	100.5	4.61016	60	76					rak drobnokomórkowy płuca prawego LD	b	LD	LD	b	a	1.58	0.457425	87	4.46591	24.4562	3.19689	5.25356	1.65891	3.18529	1.15854	0.08	-2.52573	64.2857	4.16334	1.95	0.667829
42	m	NOP	r	b	B	1	B	2409.45	7.78715	400.83	5.99354	166.357	5.11414	35.1034	3.5583	14.5691	2.6789	365.727	5.90189	151.788	5.02249	65	78	26.2	102	98	1.04082	rak niedrobnokomórkowy niskozróznicowany neuroendokrynny płuca lewego c T2N2MO	a	IIIA	IIIA	e	a	1.45	0.371564	91	4.51086	8.59305	2.15095	1.93078	0.657926	1.81321	0.595099	0.1	-2.30259	112.055	4.71899	2.48	0.908259
37	m	NOP	r	b	N		N	2077.9	7.63912	308.531	5.73182	148.482	5.00046	19.0281	2.94592	9.15735	2.21456	289.503	5.66817	139.325	4.93681	73	47	6.7	74	81	0.91358	rak płaskonabłonkowy płuca prawego wznowa	a	T1NOMo	IA	a	a	1.46	0.378436	80	4.38203	4.75564	1.55933	0.939386	-0.0625285	0.900955	-0.1043	0.1	-2.30259	64.9867	4.17418	1.38	0.322083
68	m	NOP	r	b	Y		Y	2257.71	7.7221	326.296	5.7878	144.526	4.97346	17.785	2.87835	7.87745	2.064	308.511	5.73176	136.648	4.91741	61	49	29	78	91	0.857143	rak płaskonabłonkowy płuca prawego T3N3Mo	a	IIIB	IIIB	f	a	1.76	0.565314	71	4.26268	25.3196	3.23158	4.43875	1.49037	6.21479	1.82693	0.07	-2.65926	68.7755	4.23085	2.16	0.770108
66	m	nop	r	b	B	276	N	2915.75	7.97788	390.666	5.96785	133.985	4.89773	19.2839	2.95927	6.6137	1.88914	371.382	5.91723	127.371	4.8471	67	88	34.2	98.2	103	0.953398	rak niedrobnokomórkowy s	a	T1bNOMO	IA	a	a	2.018	0.702107	57	4.04305	5.97526	1.78763	0.840963	-0.173208	2.2774	0.823034	0.38	-0.967584	92.4987	4.52719	4.67	1.54116
6	m	op	r	b	B	240	N	1215.69	7.10307	159.716	5.0734	131.379	4.87809	14.308	2.66082	11.7695	2.46551	145.408	4.97954	119.61	4.78423	64	75	18.8	94	106	0.886792	rak niedrobnokomórkowy płuca prawego s	a	T2aNOMO	IB	b	a	1.69	0.524729	97	4.57471	77.3033	4.34774	18.5146	2.91856	5.57016	1.71742	0.06	-2.81341	78.5568	4.36382	3.25	1.17865
42	m	OP	r	b	Y		Y	2135.51	7.66646	284.638	5.65122	133.288	4.89251	21.1984	3.05393	9.92664	2.29522	263.44	5.57383	123.362	4.81512	62	57	20.7	79.5	90	0.883333	rak płaskonabłonkowy płuca lewego C	a	T2aNOMO	IB	b	a	1.23	0.207014	68	4.21951	5.60827	1.72424	0.941635	-0.0601379	1.55241	0.439806	0.03	-3.50656	93.2901	4.53571	3.28	1.18784
86	m	op	r	b	B	240	N	2325.83	7.75183	362.635	5.8934	155.916	5.04932	23.6569	3.16365	10.1714	2.31958	338.978	5.82593	145.745	4.98186	65	71	31.6	106	110.2	0.961887	rak niedrobnokomórkowy płuca lewego s	a	T2aNOMO	IB	b	a	1.53	0.425268	93	4.5326	26.4	3.27336	6.06222	1.80208	4.17517	1.42916	0.2	-1.60944	100.247	4.60764	1.97	0.678034
80	m	nop	r	b	N	1	Y	2293.66	7.73791	348.921	5.85485	152.124	5.0247	17.8055	2.87951	7.76292	2.04936	331.116	5.80247	144.361	4.97232	67	83	20	87.3	97.2	0.898148	rak drobnokomórkowy płuca lewego LD	b	LD	LD	b	a	1.35	0.300105	89	4.48864	10.115	2.31402	2.2228	0.798769	0.844383	-0.169149	0.09	-2.40795	83.4734	4.42453	2.81	1.03318
77	m	op	r	b	B	224	N	2968.82	7.99592	353.268	5.86723	118.993	4.77906	22.6657	3.12085	7.63459	2.03269	330.602	5.80091	111.358	4.71275	79	76	18.7	110	111.5	0.986547	rak niedrobnokomórkowy płuca lewego C	a	T2aNOMO	IB	b	a	2.008	0.697139	97	4.57471	13.102	2.57276	3.13801	1.14359	2.16338	0.77167	0.52	-0.653926	85.2355	4.44542	1.48	0.392042
63	m	op	r	b	B	12	B	1602.83	7.37952	243.377	5.49461	151.842	5.02284	16.6219	2.81072	10.3704	2.33895	226.755	5.42387	141.472	4.9521	67	56	9.4	71.8	80.1	0.89638	rak niedrobnokomórkowy płuca prawego s	a	T1aNOMO	IA	a	a	1.675	0.515813	90	4.49981	19.91	2.99122	4.42444	1.48714	10.2809	2.33029	0.48	-0.733969	86.236	4.45709	2.21	0.792993
50	m	op	r	b	B		B	1225.87	7.11141	167.746	5.12245	136.838	4.9188	18.0317	2.89213	14.7093	2.68848	149.714	5.00873	122.129	4.80508	62	82	23.5	111	106	1.04717	rak niedrobnokomórkowy płuca lewgo s	a	T2aNOMO	IB	b	a	1.758	0.564177	82	4.40672	14.023	2.6407	2.83922	1.04353	1.09629	0.0919282	0.18	-1.7148	77.652	4.35224	3.41	1.22671
30	m	nop	r	b	B		B	1674.99	7.42356	264.543	5.578	157.937	5.0622	24.2541	3.18859	14.4802	2.67278	240.288	5.48184	143.456	4.96603	63	60	17.9	82	89	0.921348	rak płaskonabłonkowy płuca prawego	a	T3NOMo	IIB	d	a	1.38	0.322083	94	4.54329	7.593	2.02723	1.76233	0.566634	1.03727	0.0365961	0.22	-1.51413	63.7119	4.15437	2.19	0.783902
23	m	op	r	b	B	60	N	1553.11	7.34802	218.799	5.38815	140.878	4.94789	19	2.94444	12.2335	2.50418	199.799	5.29731	128.644	4.85705	47	80		92	96	0.958333	rak gruczołowy płuca lewego s	a	T3NOMO	IIB	d	a	1.46	0.378436	96	4.56435	15.036	2.71045	3.56409	1.27091	1.6994	0.530274	0.37	-0.994252	74.4246	4.30979	2.78	1.02245
22	m	nop	r	b	B	180	N	2564.45	7.8495	267.13	5.58774	104.167	4.64599	26.4958	3.27699	10.332	2.33524	240.634	5.48328	93.8346	4.54153	64	70	18.4	91	94	0.968085	guz płuca prawego c		T1NOMO	IA	a	a	2.01	0.698135	88	4.47734	7.158	1.96823	1.55532	0.44168	0.921288	-0.0819828	0.03	-3.50656	99.3007	4.59815	4.41	1.48387
81	k	op	r	a	B		B	3224.81	8.07863	362.504	5.89304	112.411	4.72216	25.7009	3.24652	7.96972	2.07565	336.803	5.8195	104.441	4.64862	75	63	30	82	91	0.901099	rak gruczołowy	a	T4N1M1a	IV	g	b	1.5	0.405465	187	5.23111	89.461	4.4938	41.3067	3.72102	9.24555	2.22414	0.13	-2.04022	86.1314	4.45587	4.3	1.45862
17	m	nop	r	a	B		B	2368.6	7.77006	310.033	5.73668	130.892	4.87438	24.3739	3.19351	10.2904	2.33121	285.658	5.6548	120.602	4.79249	55	58					rak niedrobnokomórkowy płuca prawego	a	T4N2M1A	IV	g	b	1.2	0.182322	119	4.77912	14.1433	2.64924	4.15569	1.42448	3.94846	1.37332	0.18	-1.7148	64.5902	4.16806	2.8	1.02962
50	m	NOP	r	a	Y		Y	2482.44	7.817	272.831	5.60885	109.904	4.69961	23.8529	3.17191	9.60867	2.26267	248.978	5.51736	100.296	4.60812	64	78	30.1	109.2	96	1.1375	rak płaskonabłonkowy płuca lewego T2N3MO	a	podejrzenie przerzutów do węzłów chłonnych obu wnęk	IV	g	b	1.92	0.652325	108	4.68213	16.8599	2.82494	4.49597	1.50318	3.20093	1.16344	0.13	-2.04022	82.9949	4.41878	2.15	0.765468
20	m	nop	r	a	B	4	B	2476.3	7.81452	437.336	6.0807	176.609	5.17394	30.7286	3.42519	12.4091	2.51843	406.606	6.00784	164.199	5.10108	59	78	25.2	81	90	0.9	rak drobnokomórkowy z przerzutami	b	T4N3M1b	IV	g	b	1.44	0.364643	120	4.78749	8.97204	2.19411	2.65838	0.977718	2.37916	0.866746	0.07	-2.65926	103.504	4.63961	3.35	1.20896
12	m	NOP	r	a	B	6	B	2573.69	7.8531	299.675	5.7027	116.438	4.75736	25.4152	3.23535	9.87502	2.29001	274.26	5.61408	106.563	4.66874	65	77					Rak niedrobnokomórkowy niskozróżnicowany płuca lewego	a	IV	IV	g	b	1.12	0.113329	230	5.43808	6.80523	1.91769	3.8647	1.35188	1.12352	0.116464	1.05	0.0487902	171.284	5.14332	3.75	1.32176
60	m	nop	r	a	Y		Y	2438.01	7.79894	360.899	5.8886	148.03	4.99742	25.2937	3.23055	10.3747	2.33937	335.605	5.81593	137.655	4.92475	58	80	23	94	100	0.94	Rak niskozróżnicowany płuca prawego T4N3M1b		IV	IV	g	b	1.85	0.615186	117	4.76217	29.891	3.39756	8.63518	2.15584	9.36116	2.23657	0.06	-2.81341	102.05	4.62546	3.11	1.13462
26	m	op	r	a	B	252	N	3107.91	8.04171	390.95	5.96858	125.792	4.83463	22.3596	3.10726	7.19441	1.9733	368.59	5.90969	118.597	4.77573	61	85	22.6	100	104	0.961538	rak niedrobnokomórkowy płuca prawego s	a	T1bNOMX	IV	g	b	1.78	0.576613	114	4.7362	8.897	2.18571	2.50434	0.918026	1.54409	0.434432	0.06	-2.81341	93.2249	4.53502	3.14	1.14422
65	k	nop	r	b	N		N	1360.3	7.21546	191.275	5.25371	140.612	4.946	15.0623	2.71219	11.0728	2.40449	177.94	5.18144	130.809	4.87374	79						rak niedrobnokomórkowy płuca prawego T4N2M1B z naciakaniem na tetnicę	a	IV	IV	g	b	1.702	0.531804	78	4.35671	36.2937	3.59165	6.9899	1.94447	5.4572	1.69694	0.06	-2.81341	71.4077	4.26841	3.24	1.17557
46	k	nop	r	b	N		N	2576.83	7.85431	413.342	6.02428	160.407	5.07772	45.7527	3.82325	17.7554	2.87669	367.589	5.90697	142.652	4.96041	51	64	26	79	84	0.940476	rak niedrobnokomórkowy płuca lewego	a	T2aNOM1	IV	g	b	1.34	0.29267	78	4.35671	6.3832	1.85367	1.22936	0.206492	2.17838	0.778583	0.17	-1.77196	65.9517	4.18892	3.49	1.2499
40	k	nop	r	b	B	192	N	1965.08	7.58329	270.24	5.59931	137.521	4.92378	24.8809	3.2141	12.6615	2.53857	245.359	5.50272	124.86	4.82719	81	60	35.4	101	104	0.971154	rak niedrobnokomórkowy płuca prawegoT4N2M1a	a	IV	IV	g	b	1.32	0.277632	82	4.40672	8.19025	2.10294	1.65827	0.505777	1.77214	0.572189	0.03	-3.50656	101.429	4.61935	2.53	0.928219
26	k	nop	r	b	Y		Y	1963.88	7.58268	299.321	5.70152	152.413	5.02659	20.2411	3.00772	10.3067	2.33279	279.08	5.6315	142.106	4.95658	61	57	30.3	76	97	0.783505	gruczolakorak płuca prawego	a	T2aN2Mx	IV	g	b	1.45	0.371564	92	4.52179	7.126	1.96375	1.61875	0.481652	0.897808	-0.107799	0.08	-2.52573	103.552	4.64007	2.22	0.797507
84	m	NOP	r	b	Y		Y	1815.15	7.50392	303.295	5.7147	167.091	5.11854	22.2656	3.10304	12.2666	2.50688	281.029	5.63846	154.824	5.04229	61	66	29.1	90	92	0.978261	rak niedrobnokomórkowy płuca lewego	a	T3N2M1	IV	g	b	1.739	0.55331	81	4.39445	18.5353	2.91968	3.70705	1.31024	3.01252	1.10278	0.11	-2.20727	86.3487	4.45839	3.04	1.11186
32	m	NOP	r	b	Y		Y	2497.04	7.82286	157.31	5.05822	62.9986	4.14311	23.8709	3.17266	9.55965	2.25755	133.439	4.89365	53.4389	3.97854	49	60	24.5	81	82	0.987805	rak niedrobnokomórkowy płuca lewegoT4N1M1b	a	T4N1M1b	IV	g	b	1.58	0.457425	76	4.33073	9.60942	2.26274	1.80325	0.58959	3.48844	1.24945	0.04	-3.21888	95.1923	4.5559	3.31	1.19695
81	m	NOP	r	b	N		N	1474.21	7.29588	86.0365	4.45477	58.3613	4.06665	8.06023	2.08694	5.46751	1.69882	77.9761	4.3564	52.8936	3.96828	57	78	27.6	98	100	0.98	gruczolakorak płuca prawego	a	T4N3M1a	IV	g	b	1.615	0.479335	90	4.49981	6.39995	1.85629	1.42221	0.352213	3.04638	1.11395	0.06	-2.81341	84.6018	4.43796	1.5	0.405465
59	m	NOP	r	b	B	2	B	1646.39	7.40634	241.116	5.48528	146.452	4.9867	16.451	2.80038	9.99217	2.3018	224.665	5.41461	136.46	4.91603	59	70	22.4	88	89	0.988764	rak niedrobnokomórkowy płuca prawego	a	IV	IV	g	b	2.018	0.702107	77	4.34381	3.35853	1.2115	0.638535	-0.448579	1.82364	0.600833	0.23	-1.46968	78.0822	4.35776	3.93	1.36864
21	m	nop	r	b	Y		Y	2278.3	7.73118	378.305	5.9357	166.047	5.11227	37.7307	3.63047	16.5609	2.80705	341.639	5.83376	149.954	5.01033	65	65	26.8	91	92	0.98913	rak niedrobnokomórkowy płuca prawego	a	T2N2M1A	IV	g	b	1.39	0.329304	64	4.15888	3.13419	1.14237	0.495279	-0.702634	1.63801	0.493482	0.37	-0.994252	62.2857	4.13173	3.5	1.25276
43	m	NOP	r	b	B	2	B	1744.21	7.46406	341.926	5.8346	196.035	5.27829	30.5073	3.41796	17.4906	2.86166	311.419	5.74114	178.544	5.18484	56	60	20.8	86	87	0.988506	rak płaskonabłonkowy płuca prawego	a	T2N3Mx	IV	g	b	1.66	0.506818	90	4.49981	4.83147	1.57515	1.07366	0.0710728	1.50704	0.41015	0.05	-2.99573	81.2987	4.39813	1.7	0.530628
41	m	nop	r	b	Y		Y	2025.09	7.61337	278.939	5.63099	137.741	4.92538	20.0779	2.99962	9.91455	2.294	258.861	5.55629	127.827	4.85067	54	58	12.2	71	86.3	0.822711	rak gruczołowy płuca lewego	a	T4N3M1	IV	g	b	1.4	0.336472	87	4.46591	10.7307	2.37311	2.30511	0.83513	2.80417	1.03111	0.05	-2.99573	83.2884	4.42231	2.79	1.02604
82	m	nop	r	b	B	36	N	1665.64	7.41797	253.415	5.53503	152.142	5.02482	26.9294	3.29322	16.1676	2.78301	226.485	5.42268	135.975	4.91247	72	69	38.8	93.2	94.5	0.986243	rak drobnokomórkowy płuca prawego	b	IV	IV	g	b	1.924	0.654406	92	4.52179	30.87	3.42978	7.01244	1.94769	7.24556	1.98039	0.2	-1.60944	88.6593	4.4848	2.88	1.05779
[truncated: 6 more columns]

## Sheet: smoking 
	control
C	Y
C	Y
C	Y
C	Y
C	Y
C	Y
C	Y
C	Y
C	Y
C	Y
C	Y
C	Y
C	Y
C	Y
C	Y
C	Y
C	Y
C	Y
C	Y
C	Y
C	Y
C	Y
C	Y
C	B
C	B
C	B
C	B
C	B
C	B
C	B
C	N
C	N
C	N
C	N
C	N
C	N
C	N
C	N
C	N
C	N
C	N
C	N
C	N
C	N
C	N
C	N
C	N
C	N
C	N
C	N
C	N
C	N
C	N
C	N
C	N
C	N
C	N
C	N
C	N
C	N
C	N
C	N
C	N
C	N
C	N
C	N
C	N
C	N
C	N
C	N
C	N
C	N
C	N
C	N
C	N
C	N
C	N
C	N
C	N
C	N
C	N
C	N
C	ND
C	ND
B	Y
B	Y
B	Y
B	Y
B	Y
B	Y
B	Y
B	Y
B	Y
B	Y
B	Y
B	Y
B	Y
B	Y
B	Y
B	Y
B	Y
B	Y
B	Y
B	B
B	B
B	B
B	B
B	B
B	B
B	B
B	B
B	B
B	B
B	B
B	B
B	B
B	B
B	B
B	N
B	N
B	N
B	N
B	N
B	N
B	N
B	N
B	N
B	N
B	N
B	N
B	N
B	N
B	N
B	N
B	N
B	N
B	N
B	N
B	N
B	N
B	N
B	N
B	ND
A	Y
A	Y
A	Y
A	Y
A	Y
A	Y
A	Y
A	Y
A	Y
A	B
A	B
A	B
A	B
A	B
A	B
A	B
A	B
A	B
A	B
A	B
A	B
A	B
A	B
A	B
A	B
A	B
A	B
A	B
A	B
A	B
A	B
A	B
A	B
A	B
A	N
A	N
A	N
A	N
A	N
A	N
A	N
A	N
A	N
A	N
A	N
A	N
A	N
A	N
A	N
A	N
A	N
A	N
A	N
A	N
A	N
A	N
A	N
A	N
A	N
A	ND
A	ND
A	ND
A	ND
